# Supplementary material for: Transposable Elements Contribute to the Regulation of Long Noncoding RNAs in Drosophila melanogaster
Source: Insects. 2024 Nov 30;15(12):950. doi: 10.3390/insects15120950 (PMC11678190; doi:10.3390/insects15120950)
Supplement: Supplementary file 1 [file insects-15-00950-s001.zip]

Archive with 11 entries (11 files):
- Figure_S1.pdf
- Figure_S10.pdf
- Figure_S2.pdf
- Figure_S3.pdf
- Figure_S4.pdf
- Figure_S5.pdf
- Figure_S6.pdf
- Figure_S7.pdf
- Figure_S8.pdf
- Figure_S9.pdf
- Supplymentary Tables.xlsx
