# Supplementary material for: Transposable Elements Contribute to the Regulation of Long Noncoding RNAs in Drosophila melanogaster
Source: Insects. 2024 Nov 30;15(12):950. doi: 10.3390/insects15120950 (PMC11678190; doi:10.3390/insects15120950)
Supplement: Supplementary file 1 [file insects-15-00950-s001.zip › Supplymentary Tables.xlsx]

## Sheet: Table S1
Supplementary Table S1. RNA-seq samples.
Sample Name	Number	Reference
Heavy metal(CK, Cd, Cu, Pb, Zn)	15	Guo et al, 2023, Environmental pollution
adult fat	3	Graveley et al, 2011, Nature
adult female, 1,5,30 days after eclosion	17	Graveley et al, 2011, Nature
adult male, 1,5,30 days after eclosion	17	Graveley et al, 2011, Nature
Adult malphigian tubules	2	Graveley et al, 2011, Nature
Adult Mated Female 1 day Post-eclosion Heads,Ovaries	9	Graveley et al, 2011, Nature
Adult Mated Male 1 day Post-eclosion Heads,AccessoryGlands,Testes	14	Graveley et al, 2011, Nature
adult midgut	2	Graveley et al, 2011, Nature
Adult Mixed Male and Female 1,4,20 day Post-eclosion Carcass,Digestive System	13	Graveley et al, 2011, Nature
Adult Virgin Female 1,4,20 day Post-eclosion Heads,Ovaries	10	Graveley et al, 2011, Nature
BG3C2 0,3,7hr 20E	8	Graveley et al, 2011, Nature
BG3-c2_whole_cell_5,24hr_ecdysone	6	Graveley et al, 2011, Nature
BG3-c2_whole_cell_rep1	2	Graveley et al, 2011, Nature
embryos, 0,2,4,6,8,10,12,14,16,18,20,22,24 hr	32	Graveley et al, 2011, Nature
Kc167-R1-5,24h 20E	2	Graveley et al, 2011, Nature
Kc167-R2-5,24h 20E	2	Graveley et al, 2011, Nature
L1,L2 stage larvae	8	Graveley et al, 2011, Nature
L3 Carcass,CNS,Digestive System,Fat body,Imaginal Discs,Salivary Glands,stage larvae_12 hr post-molt,stage larvae_clear gut PS(7-9),stage larvae_dark blue gut PS(1-2),stage larvae_light blue gut PS(3-6)	27	Graveley et al, 2011, Nature
larval fat,midgut	6	Graveley et al, 2011, Nature
malphigian tubules	4	Graveley et al, 2011, Nature
mbn2,GM2,Kc167,1182-4H,CME L1,CME W1 Cl.8+,CME W2,D.mel. fGS,D.mel. OSC,D.mel. OSS,ML-BG2-c2,ML-DmBG1-c1,ML-DmBG3-c2,ML-DmD11,ML-DmD16-c3,ML-DmD17-c3,ML-DmD20-c2,ML-DMD20-c5,ML-DmD21,ML-DmD32,ML-DmD4-c1,ML-DmD8,ML-DmD9,S1,S2-DRSC_whole_cell,S2R+,S3,Sg4,cell line	32	Graveley et al, 2011, Nature
pupae, 12 hr,2,3,4,24days after WPP	15	Graveley et al, 2011, Nature
Resveratrol Treatment_100uM_10 Day Adults	2	Graveley et al, 2011, Nature
Rotenone Treatment_Starved_10 D_Adult	2	Graveley et al, 2011, Nature
Virus_Sindbis_Female	2	Graveley et al, 2011, Nature
Virus_Sindbis_Male	2	Graveley et al, 2011, Nature
WPP	5	Graveley et al, 2011, Nature
WPP Fat Body	6	Graveley et al, 2011, Nature
WPP Salivary Glands	2	Graveley et al, 2011, Nature
WPP+2 days CNS	3	Graveley et al, 2011, Nature

## Sheet: Table S2
Supplementary Table S2. Sample information of RNA-seq.
Run	Type	Sample name
SRR1197409	RNA-Seq	1182-4H cell line
SRR1197299	RNA-Seq	adult fat
SRR1197300	RNA-Seq	adult fat
SRR1197379	RNA-Seq	adult fat
SRR1197380	RNA-Seq	adult fat
SRR1197317	RNA-Seq	adult female, 1 day after eclosion
SRR1197418	RNA-Seq	adult female, 1 day after eclosion
SRR767621	RNA-Seq	adult female, 1 day after eclosion
SRR1197314	RNA-Seq	adult female, 30 days after eclosion
SRR1197394	RNA-Seq	adult female, 30 days after eclosion
SRR1197411	RNA-Seq	adult female, 30 days after eclosion
SRR1197313	RNA-Seq	adult female, 5 days after eclosion
SRR1197393	RNA-Seq	adult female, 5 days after eclosion
SRR1197414	RNA-Seq	adult female, 5 days after eclosion
SRR1197427	RNA-Seq	adult female, 5 days after eclosion
SRR1197428	RNA-Seq	adult female, 5 days after eclosion
SRR1197433	RNA-Seq	adult female, 5 days after eclosion
SRR1197434	RNA-Seq	adult female, 5 days after eclosion
SRR1197464	RNA-Seq	adult female, 5 days after eclosion
SRR1197465	RNA-Seq	adult female, 5 days after eclosion
SRR1197470	RNA-Seq	adult female, 5 days after eclosion
SRR1197471	RNA-Seq	adult female, 5 days after eclosion
SRR1197315	RNA-Seq	adult male, 1 day after eclosion
SRR1197415	RNA-Seq	adult male, 1 day after eclosion
SRR767619	RNA-Seq	adult male, 1 day after eclosion
SRR1197311	RNA-Seq	adult male, 30 days after eclosion
SRR1197391	RNA-Seq	adult male, 30 days after eclosion
SRR1197413	RNA-Seq	adult male, 30 days after eclosion
SRR1197316	RNA-Seq	adult male, 5 days after eclosion
SRR1197417	RNA-Seq	adult male, 5 days after eclosion
SRR1197429	RNA-Seq	adult male, 5 days after eclosion
SRR1197430	RNA-Seq	adult male, 5 days after eclosion
SRR1197431	RNA-Seq	adult male, 5 days after eclosion
SRR1197432	RNA-Seq	adult male, 5 days after eclosion
SRR1197435	RNA-Seq	adult male, 5 days after eclosion
SRR1197436	RNA-Seq	adult male, 5 days after eclosion
SRR1197468	RNA-Seq	adult male, 5 days after eclosion
SRR1197469	RNA-Seq	adult male, 5 days after eclosion
SRR767607	RNA-Seq	adult male, 5 days after eclosion
SRR1197310	RNA-Seq	Adult malphigian tubules
SRR1197390	RNA-Seq	Adult malphigian tubules
SRR1197273	RNA-Seq	Adult Mated Female 1 day Post-eclosion Heads
SRR1197274	RNA-Seq	Adult Mated Female 1 day Post-eclosion Heads
SRR1151373	RNA-Seq	Adult Mated Female 20 days Post-eclosion Heads
SRR1197362	RNA-Seq	Adult Mated Female 20 days Post-eclosion Heads
SRR1197474	RNA-Seq	Adult Mated Female 20 days Post-eclosion Heads
SRR1197484	RNA-Seq	Adult Mated Female 4 days Post-eclosion Heads
SRR1197485	RNA-Seq	Adult Mated Female 4 days Post-eclosion Heads
SRR1197482	RNA-Seq	Adult Mated Female 4 days Post-eclosion Ovaries
SRR1197483	RNA-Seq	Adult Mated Female 4 days Post-eclosion Ovaries
SRR1197272	RNA-Seq	Adult Mated Male 1 day Post-eclosion Heads
SRR1197276	RNA-Seq	Adult Mated Male 1 day Post-eclosion Heads
SRR1151374	RNA-Seq	Adult Mated Male 20 days Post-eclosion Heads
SRR1197359	RNA-Seq	Adult Mated Male 20 days Post-eclosion Heads
SRR1197361	RNA-Seq	Adult Mated Male 20 days Post-eclosion Heads
SRR1197478	RNA-Seq	Adult Mated Male 4 days Post-eclosion AccessoryGlands
SRR1197479	RNA-Seq	Adult Mated Male 4 days Post-eclosion AccessoryGlands
SRR1197293	RNA-Seq	Adult Mated Male 4 days Post-eclosion Heads
SRR1197373	RNA-Seq	Adult Mated Male 4 days Post-eclosion Heads
SRR1197481	RNA-Seq	Adult Mated Male 4 days Post-eclosion Heads
SRR1197297	RNA-Seq	Adult Mated Male 4 days Post-eclosion Testes
SRR1197301	RNA-Seq	Adult Mated Male 4 days Post-eclosion Testes
SRR1197377	RNA-Seq	Adult Mated Male 4 days Post-eclosion Testes
SRR1197381	RNA-Seq	Adult Mated Male 4 days Post-eclosion Testes
SRR1197303	RNA-Seq	adult midgut
SRR1197383	RNA-Seq	adult midgut
SRR1197269	RNA-Seq	Adult Mixed Male and Female 1 day Post-eclosion Carcass
SRR1197487	RNA-Seq	Adult Mixed Male and Female 1 day Post-eclosion Carcass
SRR1197270	RNA-Seq	Adult Mixed Male and Female 1 day Post-eclosion Digestive System
SRR1197271	RNA-Seq	Adult Mixed Male and Female 1 day Post-eclosion Digestive System
SRR1197355	RNA-Seq	Adult Mixed Male and Female 20 days Post-eclosion Carcass
SRR1197356	RNA-Seq	Adult Mixed Male and Female 20 days Post-eclosion Carcass
SRR1197358	RNA-Seq	Adult Mixed Male and Female 20 days Post-eclosion Digestive System
SRR1197360	RNA-Seq	Adult Mixed Male and Female 20 days Post-eclosion Digestive System
SRR1197292	RNA-Seq	Adult Mixed Male and Female 4 days Post-eclosion Carcass
SRR1197372	RNA-Seq	Adult Mixed Male and Female 4 days Post-eclosion Carcass
SRR1197475	RNA-Seq	Adult Mixed Male and Female 4 days Post-eclosion Carcass
SRR1197476	RNA-Seq	Adult Mixed Male and Female 4 days Post-eclosion Digestive System
SRR1197477	RNA-Seq	Adult Mixed Male and Female 4 days Post-eclosion Digestive System
SRR1197275	RNA-Seq	Adult Virgin Female 1 day Post-eclosion Heads
SRR1197279	RNA-Seq	Adult Virgin Female 1 day Post-eclosion Heads
SRR1197472	RNA-Seq	Adult Virgin Female 20 days Post-eclosion Heads
SRR1197473	RNA-Seq	Adult Virgin Female 20 days Post-eclosion Heads
SRR1197294	RNA-Seq	Adult Virgin Female 4 days Post-eclosion Heads
SRR1197374	RNA-Seq	Adult Virgin Female 4 days Post-eclosion Heads
SRR1197486	RNA-Seq	Adult Virgin Female 4 days Post-eclosion Heads
SRR1197296	RNA-Seq	Adult Virgin Female 4 days Post-eclosion Ovaries
SRR1197376	RNA-Seq	Adult Virgin Female 4 days Post-eclosion Ovaries
SRR1197480	RNA-Seq	Adult Virgin Female 4 days Post-eclosion Ovaries
SRR1197439	RNA-Seq	BG3C2 0hr 20E
SRR1197446	RNA-Seq	BG3C2 0hr 20E
SRR1197440	RNA-Seq	BG3C2 1hr 20E
SRR1197443	RNA-Seq	BG3C2 1hr 20E
SRR1197442	RNA-Seq	BG3C2 3hr 20E
SRR1197444	RNA-Seq	BG3C2 3hr 20E
SRR1197437	RNA-Seq	BG3C2 7hr 20E
SRR1197441	RNA-Seq	BG3C2 7hr 20E
SRR1197448	RNA-Seq	BG3-c2_whole_cell_24hr_ecdysone
SRR1197450	RNA-Seq	BG3-c2_whole_cell_24hr_ecdysone
SRR1197438	RNA-Seq	BG3-c2_whole_cell_5hr_ecdysone
SRR1197445	RNA-Seq	BG3-c2_whole_cell_5hr_ecdysone
SRR1197447	RNA-Seq	BG3-c2_whole_cell_5hr_ecdysone
SRR1197453	RNA-Seq	BG3-c2_whole_cell_5hr_ecdysone
SRR1197449	RNA-Seq	BG3-c2_whole_cell_rep1
SRR1197452	RNA-Seq	BG3-c2_whole_cell_rep1
SRR1197410	RNA-Seq	CME L1 cell line
SRR1197466	RNA-Seq	CME W1 Cl.8+
SRR1197407	RNA-Seq	CME W2 cell line
SRR500469	RNA-Seq	D.mel. fGS cell line
SRR500468	RNA-Seq	D.mel. OSC cell line
SRR500470	RNA-Seq	D.mel. OSS cell line
SRR1197336	RNA-Seq	embryos, 2-4 hr
SRR1197368	RNA-Seq	embryos, 2-4 hr
SRR767626	RNA-Seq	embryos, 2-4 hr
SRR1197337	RNA-Seq	embryos, 0-2 hr
SRR1197370	RNA-Seq	embryos, 0-2 hr
SRR767606	RNA-Seq	embryos, 0-2 hr
SRR1197334	RNA-Seq	embryos, 10-12 hr
SRR1197367	RNA-Seq	embryos, 10-12 hr
SRR767616	RNA-Seq	embryos, 10-12 hr
SRR1197332	RNA-Seq	embryos, 12-14 hr
SRR1197369	RNA-Seq	embryos, 12-14 hr
SRR767613	RNA-Seq	embryos, 12-14 hr
SRR1197331	RNA-Seq	embryos, 14-16 hr
SRR767618	RNA-Seq	embryos, 14-16 hr
SRR1197330	RNA-Seq	embryos, 16-18 hr
SRR1197365	RNA-Seq	embryos, 16-18 hr
SRR767605	RNA-Seq	embryos, 16-18 hr
SRR1197327	RNA-Seq	embryos, 18-20 hr
SRR1197363	RNA-Seq	embryos, 18-20 hr
SRR767622	RNA-Seq	embryos, 18-20 hr
SRR1197329	RNA-Seq	embryos, 20-22 hr
SRR1197364	RNA-Seq	embryos, 20-22 hr
SRR767620	RNA-Seq	embryos, 20-22 hr
SRR1197328	RNA-Seq	embryos, 22-24 hr
SRR1197366	RNA-Seq	embryos, 22-24 hr
SRR767625	RNA-Seq	embryos, 22-24 hr
SRR1197338	RNA-Seq	embryos, 4-6 hr
SRR767609	RNA-Seq	embryos, 4-6 hr
SRR1197333	RNA-Seq	embryos, 6-8 hr
SRR767610	RNA-Seq	embryos, 6-8 hr
SRR1197335	RNA-Seq	embryos, 8-10 hr
SRR767615	RNA-Seq	embryos, 8-10 hr
SRR1197403	RNA-Seq	GM2 cell line
SRR1197456	RNA-Seq	Kc167 cell line
SRR1197458	RNA-Seq	Kc167 cell line
SRR1197455	RNA-Seq	Kc167-R1-24h 20E
SRR1197457	RNA-Seq	Kc167-R1-5h 20E
SRR1197451	RNA-Seq	Kc167-R2-24h 20E
SRR1197454	RNA-Seq	Kc167-R2-5h 20E
SRR1197325	RNA-Seq	L1 stage larvae
SRR1197426	RNA-Seq	L1 stage larvae
SRR1509512	RNA-Seq	L1 stage larvae
SRR1509513	RNA-Seq	L1 stage larvae
SRR767624	RNA-Seq	L1 stage larvae
SRR1197324	RNA-Seq	L2 stage larvae
SRR1197425	RNA-Seq	L2 stage larvae
SRR767623	RNA-Seq	L2 stage larvae
SRR1197349	RNA-Seq	L3 Carcass
SRR1197350	RNA-Seq	L3 Carcass
SRR1197291	RNA-Seq	L3 CNS
SRR1197348	RNA-Seq	L3 CNS
SRR1197371	RNA-Seq	L3 CNS
SRR1197353	RNA-Seq	L3 Digestive System
SRR1197354	RNA-Seq	L3 Digestive System
SRR1197352	RNA-Seq	L3 Fat body
SRR1197357	RNA-Seq	L3 Fat body
SRR1197295	RNA-Seq	L3 Imaginal Discs
SRR1197298	RNA-Seq	L3 Imaginal Discs
SRR1197375	RNA-Seq	L3 Imaginal Discs
SRR1197378	RNA-Seq	L3 Imaginal Discs
SRR1197351	RNA-Seq	L3 Salivary Glands
SRR1197463	RNA-Seq	L3 Salivary Glands
SRR1197326	RNA-Seq	L3 stage larvae, 12 hr post-molt
SRR1197424	RNA-Seq	L3 stage larvae, 12 hr post-molt
SRR767627	RNA-Seq	L3 stage larvae, 12 hr post-molt
SRR1197307	RNA-Seq	L3 stage larvae, clear gut PS(7-9)
SRR1197387	RNA-Seq	L3 stage larvae, clear gut PS(7-9)
SRR1197408	RNA-Seq	L3 stage larvae, clear gut PS(7-9)
SRR1197312	RNA-Seq	L3 stage larvae, dark blue gut PS(1-2)
SRR1197392	RNA-Seq	L3 stage larvae, dark blue gut PS(1-2)
SRR1197412	RNA-Seq	L3 stage larvae, dark blue gut PS(1-2)
SRR1197308	RNA-Seq	L3 stage larvae, light blue gut PS(3-6)
SRR1197388	RNA-Seq	L3 stage larvae, light blue gut PS(3-6)
SRR1197467	RNA-Seq	L3 stage larvae, light blue gut PS(3-6)
SRR1197302	RNA-Seq	larval fat
SRR1197382	RNA-Seq	larval fat
SRR1197304	RNA-Seq	larval midgut
SRR1197306	RNA-Seq	larval midgut
SRR1197384	RNA-Seq	larval midgut
SRR1197386	RNA-Seq	larval midgut
SRR1197305	RNA-Seq	malphigian tubules
SRR1197309	RNA-Seq	malphigian tubules
SRR1197385	RNA-Seq	malphigian tubules
SRR1197389	RNA-Seq	malphigian tubules
SRR1197406	RNA-Seq	mbn2 cell line
SRR1197404	RNA-Seq	ML-BG2-c2 cell line
SRR1197405	RNA-Seq	ML-DmBG1-c1 cell line
SRR1197402	RNA-Seq	ML-DmBG3-c2
SRR1197339	RNA-Seq	ML-DmD11 cell line
SRR1197459	RNA-Seq	ML-DmD11 cell line
SRR1197401	RNA-Seq	ML-DmD16-c3 cell line
SRR1197400	RNA-Seq	ML-DmD17-c3 cell line
SRR1197399	RNA-Seq	ML-DmD20-c2
SRR1197396	RNA-Seq	ML-DMD20-c5 cell line
SRR1197395	RNA-Seq	ML-DmD21 cell line
SRR1197398	RNA-Seq	ML-DmD32 cell line
SRR1197397	RNA-Seq	ML-DmD4-c1 cell line
SRR1197284	RNA-Seq	ML-DmD8 cell line
SRR1197283	RNA-Seq	ML-DmD9 cell line
SRR1197289	RNA-Seq	pupae, 12 hr after WPP
SRR1197422	RNA-Seq	pupae, 12 hr after WPP
SRR767608	RNA-Seq	pupae, 12 hr after WPP
SRR1197287	RNA-Seq	pupae, 2 days after WPP
SRR1197420	RNA-Seq	pupae, 2 days after WPP
SRR767614	RNA-Seq	pupae, 2 days after WPP
SRR1197288	RNA-Seq	pupae, 24 hrs after WPP
SRR1197421	RNA-Seq	pupae, 24 hrs after WPP
SRR767604	RNA-Seq	pupae, 24 hrs after WPP
SRR1197285	RNA-Seq	pupae, 3 days after WPP
SRR1197419	RNA-Seq	pupae, 3 days after WPP
SRR767611	RNA-Seq	pupae, 3 days after WPP
SRR1197286	RNA-Seq	pupae, 4 days after WPP
SRR1197416	RNA-Seq	pupae, 4 days after WPP
SRR767612	RNA-Seq	pupae, 4 days after WPP
SRR1509510	RNA-Seq	Resveratrol Treatment_100uM_10 Day Adults
SRR1509511	RNA-Seq	Resveratrol Treatment_100uM_10 Day Adults
SRR1509508	RNA-Seq	Rotenone Treatment_Starved_10 D_Adult
SRR1509509	RNA-Seq	Rotenone Treatment_Starved_10 D_Adult
SRR1197281	RNA-Seq	S1 cell line
SRR1197282	RNA-Seq	S2-DRSC_whole_cell
SRR1197280	RNA-Seq	S2R+ cell line
SRR767600	RNA-Seq	S2R+ cell line
SRR767601	RNA-Seq	S2R+ cell line
SRR1197277	RNA-Seq	S3 cell line
SRR1197278	RNA-Seq	Sg4 cell line
SRR1509506	RNA-Seq	Virus_Sindbis_Female
SRR1509507	RNA-Seq	Virus_Sindbis_Female
SRR1509516	RNA-Seq	Virus_Sindbis_Male
SRR1509517	RNA-Seq	Virus_Sindbis_Male
SRR1197290	RNA-Seq	WPP
SRR1197423	RNA-Seq	WPP
SRR1509514	RNA-Seq	WPP
SRR1509515	RNA-Seq	WPP
SRR767617	RNA-Seq	WPP
SRR1197341	RNA-Seq	WPP Fat Body
SRR1197342	RNA-Seq	WPP Fat Body
SRR1197343	RNA-Seq	WPP Fat Body
SRR1197344	RNA-Seq	WPP Fat Body
SRR1197461	RNA-Seq	WPP Fat Body
SRR1197462	RNA-Seq	WPP Fat Body
SRR1197345	RNA-Seq	WPP Salivary Glands
SRR1197347	RNA-Seq	WPP Salivary Glands
SRR1197340	RNA-Seq	WPP+2 days CNS
SRR1197346	RNA-Seq	WPP+2 days CNS
SRR1197460	RNA-Seq	WPP+2 days CNS

## Sheet: Table S3
Supplementary Table S3. Sample information of ATAC -seq.
Run	Type	Sample name
SRR25230119	ATAC-seq	Dmel_R517_AccessoryGland_ATAC_1
SRR25230118	ATAC-seq	Dmel_R517_AccessoryGland_ATAC_2
SRR25230117	ATAC-seq	Dmel_R517_AccessoryGland_ATAC_3
SRR23933505	ATAC-seq	S2-Grh_100uM_rep1
SRR23933504	ATAC-seq	S2-Grh_100uM_rep2
SRR23933503	ATAC-seq	S2-Zld_1000uM_rep1
SRR23933502	ATAC-seq	S2-Zld_1000uM_rep2
SRR23933501	ATAC-seq	S2-WT_1000uM_rep1
SRR23933500	ATAC-seq	S2-WT_1000uM_rep2
SRR23933499	ATAC-seq	Twi_ATAC_S2-WT_40uM_rep1
SRR23933498	ATAC-seq	Twi_ATAC_S2-WT_40uM_rep2
SRR23933497	ATAC-seq	S2-Twi_40uM_rep1
SRR23933496	ATAC-seq	S2-Twi_40uM_rep2
SRR25649704	ATAC-seq	ATAC_dmel_ovary_rep1
SRR25649699	ATAC-seq	ATAC_dmel_ovary_rep2
SRR26445761	ATAC-seq	titration_S2-Zld-DBD_400_rep1
SRR26445760	ATAC-seq	titration_S2-Zld-DBD_400_rep2
SRR26445759	ATAC-seq	titration_S2-Grh-DBD_80_rep1
SRR26445758	ATAC-seq	titration_S2-Grh-DBD_80_rep2
SRR26495558	ATAC-seq	Brain, CS, rep1
SRR26495557	ATAC-seq	Brain, CS, rep2
SRR24891037	ATAC-seq	atac-Dm-L2-1
SRR24891036	ATAC-seq	atac-Dm-L2-2
SRR24891023	ATAC-seq	atac-Dm-P2-1
SRR24891022	ATAC-seq	atac-Dm-P2-2
SRR24891027	ATAC-seq	atac-Dm-WL-1
SRR24891026	ATAC-seq	atac-Dm-WL-2
SRR24891024	ATAC-seq	atac-Dm-WPP1-2

## Sheet: Table S4
Supplementary Table S4. Sample information of MeRIP-seq.
Run	Type	Sample name
SRR10904906	MeRIP-seq	0-1h wild type embryo Input replicate 1
SRR10904907	MeRIP-seq	0-1h wild type embryo Input replicate 2
SRR10904908	MeRIP-seq	0-1h wild type embryo m6A MeRIP-seq replicate 1
SRR10904909	MeRIP-seq	0-1h wild type embryo m6A MeRIP-seq replicate 2
SRR10904910	MeRIP-seq	5-6h wild type embryo Input for MeRIP-seq replicate 1
SRR10904911	MeRIP-seq	5-6h wild type embryo Input for MeRIP-seq replicate 2
SRR10904912	MeRIP-seq	5-6h wild type embryo m6A MeRIP-seq replicate 1
SRR10904913	MeRIP-seq	5-6h wild type embryo m6A MeRIP-seq replicate 2

## Sheet: Table S5
Supplementary Table S5. Sample information of Ribo-seq.
Run	Type	Sample name
GSM1195318	Ribo-seq	footprint 0-2 hour embryo replicate A
GSM1195319	Ribo-seq	footprint 0-2 hour embryo replicate B
GSM2664256	Ribo-seq	wild type ribosome profiling replicate 1
GSM2664257	Ribo-seq	wild type ribosome profiling replicate 2
GSM2664258	Ribo-seq	wild type ribosome profiling replicate 3
SRR10174375	Ribo-seq	12dayRFP_C
SRR10174376	Ribo-seq	12dayRFP_B
SRR10174377	Ribo-seq	12dayRFP_A
SRR10174378	Ribo-seq	8dayRFP_C
SRR10174379	Ribo-seq	8dayRFP_B
SRR10174380	Ribo-seq	8dayRFP_A
SRR10174368	Ribo-seq	embryoRFP_C
SRR10174381	Ribo-seq	2dayRFP_C
SRR10174369	Ribo-seq	embryoRFP_B
SRR10174370	Ribo-seq	embryoRFP_A
SRR10174382	Ribo-seq	2dayRFP_B
SRR10174361	Ribo-seq	2dayRFP_A
SRR19387514	Ribo-seq	Early-T-II
SRR19387512	Ribo-seq	Early-T-III
SRR19387517	Ribo-seq	S2-Mono
SRR19387516	Ribo-seq	S2-Poly
SRR19387520	Ribo-seq	Mid-T-II
SRR19387519	Ribo-seq	Late-T-II
SRR2442929	Ribo-seq	Control_1_ribo
SRR2442882	Ribo-seq	Starv_C1_ribo
SRR2442883	Ribo-seq	Starv_C2_ribo
SRR2442930	Ribo-seq	Control_2_ribo
SRR2442924	Ribo-seq	Starv_S1_ribo
SRR2442925	Ribo-seq	Starv_S2_ribo
SRR3031130	Ribo-seq	fem1_ribo
SRR3031131	Ribo-seq	fem2_ribo
SRR3031133	Ribo-seq	mal1_ribo
SRR3031134	Ribo-seq	mal2_ribo
SRR3031124	Ribo-seq	em_0_2h_ribo
SRR3031127	Ribo-seq	em_12_24h_ribo
SRR3031126	Ribo-seq	em_6_12h_ribo
SRR3031128	Ribo-seq	larvae_ribo
SRR3031125	Ribo-seq	em_2_6h_ribo
SRR6930636	Ribo-seq	S2 cell_normal medium
SRR7132288	Ribo-seq	Control (mCherry RNAi) Ribosome Footprints replicate #2
SRR7132289	Ribo-seq	Control (mCherry RNAi) Ribosome Footprints replicate #3
SRR7132291	Ribo-seq	Control (mCherry RNAi) Ribosome Footprints replicate #1
SRR7262143	Ribo-seq	head_male_fly_ribo
SRR7262146	Ribo-seq	head_female_fly_ribo
SRX1490647	Ribo-seq	s2_wt_harr30
SRX2902865	Ribo-seq	w1118;GluRIIASP16
SRX2902866	Ribo-seq	w1118;GluRIIASP16
SRX2902870	Ribo-seq	w1118;UAS-Tor-myc/+;BG57-Gal4/+
SRX2902871	Ribo-seq	w1118;UAS-Tor-myc/+;BG57-Gal4/+
SRX2902872	Ribo-seq	w1118;UAS-Tor-myc/+;BG57-Gal4/+
GSM1195322	Ribo-seq	footprint 0-2 hour embryo cushion replicate A
GSM1195323	Ribo-seq	footprint 0-2 hour embryo cushion replicate B
GSM1195324	Ribo-seq	footprint 0-2 hour embryo gradient replicate A
GSM1195325	Ribo-seq	footprint 0-2 hour embryo gradient replicate B
GSM1195326	Ribo-seq	footprint S2 cell 150 replicate A
GSM1195327	Ribo-seq	footprint S2 cell 150 replicate B
GSM1195328	Ribo-seq	footprint S2 cell 250 replicate A
GSM1195329	Ribo-seq	footprint S2 cell 250 replicate B
GSM2099089	Ribo-seq	low detergent rep 1
GSM2099090	Ribo-seq	low detergent rep 2
GSM2099091	Ribo-seq	High detergent rep 1
GSM2099092	Ribo-seq	High detergent rep 2
SRR3031129	Ribo-seq	pupae_ribo
SRX10056599	Ribo-seq	Ambion RNAse I (AM2295), high ionic lysis buffer, treated with cycloheximide
SRX10056600	Ribo-seq	low ionic lysis buffer, Thermo Fisher RNAse I (EN0601), treated with cycloheximide
SRX10056601	Ribo-seq	Ambion RNAse I (AM2295), high ionic lysis buffer, untreated
SRX10056602	Ribo-seq	low ionic lysis buffer, Thermo Fisher RNAse I (EN0601), untreated
SRX10056603	Ribo-seq	low ionic lysis buffer, Thermo Fisher RNAse I (EN0601), untreated
SRX10339020	Ribo-seq	WT_D. melanogaster ovaries
SRX10339021	Ribo-seq	WT_D. melanogaster ovaries
SRX10339018	Ribo-seq	mutant_D. melanogaster ovaries
SRX10339019	Ribo-seq	mutant_D. melanogaster ovaries

## Sheet: Table S6
Supplementary Table S6. TEs, TFBS, ATAC information in lncRNAs.
Geneid	Repeat Coverage length	Repeat number	Repeat Coverage	ATAC	TFBS
MSTRG.1.23	1209	5	0.253885	86	58
MSTRG.1.24	3091	17	0.137917	182	32
MSTRG.10.1	122	2	0.170868	56	28
MSTRG.100.17	0	0	0	0	14
MSTRG.100.67	0	0	0	0	37
MSTRG.1000.9	0	0	0	0	36
MSTRG.10041.12	320	4	0.00722478	530	72
MSTRG.10041.23	0	0	0	0	42
MSTRG.1005.24	0	0	0	0	35
MSTRG.10053.17	0	0	0	0	29
MSTRG.1006.1	0	0	0	0	72
MSTRG.10060.5	235	2	0.0949111	51	69
MSTRG.10060.68	0	0	0	0	33
MSTRG.1007.45	1446	2	0.217215	164	71
MSTRG.10076.14	0	0	0	0	29
MSTRG.10076.40	0	0	0	0	55
MSTRG.10078.1	0	0	0	0	29
MSTRG.10079.1	0	0	0	0	39
MSTRG.10081.1	0	0	0	0	41
MSTRG.10084.1	0	0	0	0	0
MSTRG.10085.3	0	0	0	0	57
MSTRG.10086.1	0	0	0	0	48
MSTRG.10090.105	2843	1	0.0525431	568	36
MSTRG.10090.69	39	1	0.00588857	173	42
MSTRG.10092.1	0	0	0	0	58
MSTRG.10093.1	0	0	0	0	34
MSTRG.1010.28	0	0	0	0	27
MSTRG.10104.1	0	0	0	0	27
MSTRG.10108.1	0	0	0	0	48
MSTRG.1011.1	0	0	0	0	15
MSTRG.10112.1	0	0	0	0	67
MSTRG.10115.1	0	0	0	0	17
MSTRG.10125.1	0	0	0	0	95
MSTRG.10131.8	6995	3	0.121195	641	24
MSTRG.10148.2	0	0	0	0	47
MSTRG.1015.26	0	0	0	0	23
MSTRG.1015.9	0	0	0	0	39
MSTRG.10150.1	0	0	0	0	65
MSTRG.10151.1	0	0	0	0	52
MSTRG.10160.36	0	0	0	0	62
MSTRG.10164.1	0	0	0	0	17
MSTRG.10164.2	0	0	0	0	48
MSTRG.10165.1	0	0	0	0	59
MSTRG.10169.2	0	0	0	0	100
MSTRG.10170.1	0	0	0	0	18
MSTRG.10171.3	0	0	0	0	43
MSTRG.10172.2	0	0	0	0	66
MSTRG.10174.4	0	0	0	0	35
MSTRG.10174.5	0	0	0	0	72
MSTRG.10175.1	0	0	0	0	42
MSTRG.10176.13	0	0	0	0	97
MSTRG.10178.1	0	0	0	0	26
MSTRG.10179.1	0	0	0	0	0
MSTRG.10180.1	0	0	0	0	0
MSTRG.10182.1	0	0	0	0	86
MSTRG.10183.1	0	0	0	0	0
MSTRG.10186.1	0	0	0	0	0
MSTRG.10187.1	0	0	0	0	0
MSTRG.1019.20	0	0	0	0	74
MSTRG.10197.42	138	1	0.0236099	32	15
MSTRG.10198.1	0	0	0	0	0
MSTRG.10199.1	0	0	0	0	0
MSTRG.10200.1	0	0	0	0	0
MSTRG.10201.1	0	0	0	0	0
MSTRG.10204.1	0	0	0	0	0
MSTRG.10206.1	7386	3	0.488848	233	30
MSTRG.10210.1	0	0	0	0	75
MSTRG.10212.1	0	0	0	0	28
MSTRG.10213.1	0	0	0	0	0
MSTRG.10217.1	7472	4	0.48444	189	42
MSTRG.10219.34	207	2	0.0274499	108	70
MSTRG.10222.1	0	0	0	0	51
MSTRG.10224.1	0	0	0	0	25
MSTRG.10227.1	0	0	0	0	57
MSTRG.10231.1	0	0	0	0	0
MSTRG.10234.1	0	0	0	0	49
MSTRG.10238.2	0	0	0	0	36
MSTRG.1024.1	0	0	0	0	28
MSTRG.10240.1	0	0	0	0	82
MSTRG.10243.1	0	0	0	0	23
MSTRG.10245.10	0	0	0	0	61
MSTRG.10246.1	0	0	0	0	33
MSTRG.10248.1	0	0	0	0	27
MSTRG.10248.2	0	0	0	0	34
MSTRG.1025.1	0	0	0	0	52
MSTRG.10261.1	2327	1	0.0712973	420	34
MSTRG.10271.51	0	0	0	0	29
MSTRG.10276.1	0	0	0	0	68
MSTRG.10277.7	0	0	0	0	56
MSTRG.10292.3	0	0	0	0	48
MSTRG.10295.9	0	0	0	0	33
MSTRG.10297.5	0	0	0	0	27
MSTRG.10298.1	0	0	0	0	0
MSTRG.10299.1	0	0	0	0	0
MSTRG.1030.18	0	0	0	0	43
MSTRG.10300.1	0	0	0	0	0
MSTRG.10301.1	0	0	0	0	0
MSTRG.10304.3	0	0	0	0	33
MSTRG.10307.9	0	0	0	0	36
MSTRG.10309.1	0	0	0	0	39
MSTRG.1031.11	8295	4	0.381379	221	42
MSTRG.1031.9	0	0	0	0	34
MSTRG.10310.29	4798	3	0.105497	511	74
MSTRG.10310.53	132	3	0.00334711	413	14
MSTRG.1032.10	1906	2	0.679017	46	77
MSTRG.1032.15	0	0	0	0	52
MSTRG.10325.9	0	0	0	0	49
MSTRG.10328.1	0	0	0	0	0
MSTRG.10329.1	0	0	0	0	0
MSTRG.10333.1	0	0	0	0	0
MSTRG.10336.1	0	0	0	0	0
MSTRG.10337.1	0	0	0	0	0
MSTRG.10338.1	0	0	0	0	0
MSTRG.10340.1	0	0	0	0	0
MSTRG.10341.1	0	0	0	0	48
MSTRG.10343.1	0	0	0	0	35
MSTRG.10348.1	0	0	0	0	0
MSTRG.10349.1	0	0	0	0	64
MSTRG.10351.1	0	0	0	0	38
MSTRG.10355.1	0	0	0	0	48
MSTRG.10357.6	0	0	0	0	18
MSTRG.10359.1	0	0	0	0	24
MSTRG.10362.5	0	0	0	0	25
MSTRG.10362.6	1047	1	0.124111	77	60
MSTRG.10367.14	0	0	0	0	58
MSTRG.10369.6	0	0	0	0	8
MSTRG.1037.1	0	0	0	0	47
MSTRG.10370.3	0	0	0	0	23
MSTRG.10375.13	0	0	0	0	32
MSTRG.10375.14	0	0	0	0	48
MSTRG.10375.3	9156	4	0.331091	327	61
MSTRG.10381.1	0	0	0	0	76
MSTRG.10388.1	0	0	0	0	26
MSTRG.10395.10	0	0	0	0	57
MSTRG.1040.1	0	0	0	0	30
MSTRG.10406.5	41	1	0.000972555	337	83
MSTRG.10408.1	0	0	0	0	53
MSTRG.1041.13	91	1	0.004329	192	32
MSTRG.10413.1	0	0	0	0	35
MSTRG.10413.20	0	0	0	0	43
MSTRG.10417.1	0	0	0	0	28
MSTRG.10420.1	0	0	0	0	0
MSTRG.10422.1	0	0	0	0	60
MSTRG.10424.1	0	0	0	0	29
MSTRG.10426.1	0	0	0	0	30
MSTRG.10436.1	0	0	0	0	70
MSTRG.1044.1	0	0	0	0	86
MSTRG.10443.1	475	2	0.0396759	129	40
MSTRG.10444.1	0	0	0	0	23
MSTRG.10445.3	0	0	0	0	42
MSTRG.10451.1	0	0	0	0	0
MSTRG.10457.3	5145	3	0.359388	186	38
MSTRG.10459.17	0	0	0	0	42
MSTRG.10460.1	0	0	0	0	37
MSTRG.10465.1	0	0	0	0	0
MSTRG.10468.1	0	0	0	0	74
MSTRG.1047.65	0	0	0	0	48
MSTRG.10470.2	7523	3	0.940493	50	32
MSTRG.10476.1	0	0	0	0	15
MSTRG.10481.1	0	0	0	0	61
MSTRG.10483.1	0	0	0	0	0
MSTRG.10486.1	0	0	0	0	0
MSTRG.10487.1	0	0	0	0	36
MSTRG.10488.1	0	0	0	0	0
MSTRG.10489.1	54	1	0.00521689	81	0
MSTRG.10495.1	0	0	0	0	0
MSTRG.10499.1	0	0	0	0	52
MSTRG.10500.1	0	0	0	0	58
MSTRG.10506.1	0	0	0	0	0
MSTRG.10508.1	0	0	0	0	0
MSTRG.10512.12	0	0	0	0	36
MSTRG.10516.1	6995	3	0.937793	34	65
MSTRG.10523.9	0	0	0	0	25
MSTRG.10529.17	59	1	0.00546853	77	49
MSTRG.10532.1	0	0	0	0	20
MSTRG.10550.2	1479	3	0.0471861	283	81
MSTRG.10557.2	0	0	0	0	81
MSTRG.10565.1	0	0	0	0	0
MSTRG.10578.1	0	0	0	0	23
MSTRG.10584.12	1406	2	0.0272766	383	29
MSTRG.10592.1	0	0	0	0	0
MSTRG.10593.1	139	1	0.00739952	128	0
MSTRG.10594.2	5149	3	0.409691	218	46
MSTRG.10597.8	4994	2	1	0	51
MSTRG.10598.102	0	0	0	0	53
MSTRG.10603.1	0	0	0	0	0
MSTRG.10605.3	117	1	0.0167886	62	41
MSTRG.10608.3	0	0	0	0	51
MSTRG.10611.13	1105	1	0.137387	95	114
MSTRG.1062.42	0	0	0	0	33
MSTRG.10635.1	0	0	0	0	17
MSTRG.10636.1	0	0	0	0	26
MSTRG.10637.4	0	0	0	0	42
MSTRG.10638.1	0	0	0	0	18
MSTRG.1064.1	0	0	0	0	49
MSTRG.1064.11	8686	7	0.102509	797	70
MSTRG.1064.118	0	0	0	0	73
MSTRG.1064.121	0	0	0	0	67
MSTRG.1064.128	114	3	0.00345193	417	56
MSTRG.1064.31	95	1	0.0425818	4	24
MSTRG.1064.9	0	0	0	0	53
MSTRG.10640.1	0	0	0	0	16
MSTRG.10641.1	0	0	0	0	16
MSTRG.10642.1	0	0	0	0	33
MSTRG.10645.12	0	0	0	0	57
MSTRG.10645.14	0	0	0	0	57
MSTRG.10646.13	0	0	0	0	61
MSTRG.10649.1	0	0	0	0	50
MSTRG.10653.1	0	0	0	0	14
MSTRG.10657.9	0	0	0	0	38
MSTRG.10662.1	2305	1	0.996972	21	0
MSTRG.10666.1	0	0	0	0	0
MSTRG.10668.1	0	0	0	0	0
MSTRG.10669.1	0	0	0	0	0
MSTRG.1067.1	8685	6	0.365884	231	18
MSTRG.10670.1	0	0	0	0	52
MSTRG.10676.1	0	0	0	0	53
MSTRG.10685.10	0	0	0	0	31
MSTRG.10686.1	137	2	0.00478202	395	64
MSTRG.10691.13	0	0	0	0	86
MSTRG.10691.5	0	0	0	0	30
MSTRG.10692.1	7057	3	0.913409	28	22
MSTRG.10698.1	0	0	0	0	44
MSTRG.107.1	0	0	0	0	46
MSTRG.10700.2	212	2	0.018621	142	28
MSTRG.10701.5	0	0	0	0	97
MSTRG.10701.7	0	0	0	0	53
MSTRG.10701.8	0	0	0	0	31
MSTRG.10706.1	0	0	0	0	46
MSTRG.10707.1	0	0	0	0	61
MSTRG.10719.31	0	0	0	0	48
MSTRG.10726.1	0	0	0	0	0
MSTRG.10730.1	0	0	0	0	0
MSTRG.10731.1	0	0	0	0	0
MSTRG.10736.1	46	1	0.0145065	18	32
MSTRG.10737.1	0	0	0	0	0
MSTRG.10738.1	0	0	0	0	0
MSTRG.10741.1	0	0	0	0	0
MSTRG.10742.1	0	0	0	0	0
MSTRG.10748.22	0	0	0	0	14
MSTRG.10752.1	454	2	0.0853223	43	35
MSTRG.10755.6	0	0	0	0	44
MSTRG.10761.1	0	0	0	0	40
MSTRG.10763.6	0	0	0	0	49
MSTRG.10763.8	0	0	0	0	22
MSTRG.10764.2	0	0	0	0	38
MSTRG.10765.1	0	0	0	0	68
MSTRG.10766.1	0	0	0	0	0
MSTRG.10767.1	0	0	0	0	0
MSTRG.10768.1	0	0	0	0	0
MSTRG.10769.1	0	0	0	0	0
MSTRG.10770.1	4683	1	0.999573	0	0
MSTRG.10771.1	0	0	0	0	0
MSTRG.10772.1	0	0	0	0	0
MSTRG.10777.1	0	0	0	0	0
MSTRG.10778.1	0	0	0	0	0
MSTRG.10782.18	0	0	0	0	31
MSTRG.10782.2	7611	3	0.448603	192	42
MSTRG.10783.1	0	0	0	0	57
MSTRG.10785.1	0	0	0	0	53
MSTRG.10786.1	0	0	0	0	54
MSTRG.10790.1	0	0	0	0	0
MSTRG.10791.1	0	0	0	0	0
MSTRG.10792.7	147	3	0.0150461	77	21
MSTRG.10793.1	153	2	0.057454	16	43
MSTRG.10803.1	0	0	0	0	38
MSTRG.10806.1	0	0	0	0	0
MSTRG.10807.1	0	0	0	0	48
MSTRG.10808.1	87	1	0.0268684	27	32
MSTRG.10810.1	0	0	0	0	63
MSTRG.10814.1	0	0	0	0	36
MSTRG.10815.1	0	0	0	0	43
MSTRG.10819.14	0	0	0	0	44
MSTRG.10819.15	0	0	0	0	33
MSTRG.10822.1	48	1	0.037123	1	62
MSTRG.10826.1	0	0	0	0	86
MSTRG.1083.2	0	0	0	0	51
MSTRG.1083.3	0	0	0	0	74
MSTRG.10835.1	0	0	0	0	32
MSTRG.10838.1	0	0	0	0	0
MSTRG.1084.4	17166	13	0.104875	1843	57
MSTRG.10844.1	0	0	0	0	0
MSTRG.10846.5	0	0	0	0	41
MSTRG.10853.1	9089	3	0.967121	18	39
MSTRG.10855.2	0	0	0	0	13
MSTRG.10857.1	0	0	0	0	27
MSTRG.10859.2	0	0	0	0	45
MSTRG.10860.1	0	0	0	0	47
MSTRG.10863.2	5145	3	0.154653	295	56
MSTRG.10863.7	0	0	0	0	61
MSTRG.10863.9	0	0	0	0	19
MSTRG.10864.1	0	0	0	0	0
MSTRG.10865.1	0	0	0	0	0
MSTRG.10873.1	0	0	0	0	51
MSTRG.10881.1	0	0	0	0	0
MSTRG.10883.1	0	0	0	0	0
MSTRG.10885.6	0	0	0	0	49
MSTRG.10888.6	0	0	0	0	39
MSTRG.10892.18	0	0	0	0	22
MSTRG.10892.26	0	0	0	0	36
MSTRG.10894.2	168	2	0.0272153	59	39
MSTRG.10897.1	0	0	0	0	0
MSTRG.10898.1	0	0	0	0	45
MSTRG.10900.36	0	0	0	0	69
MSTRG.10900.6	0	0	0	0	28
MSTRG.10903.1	0	0	0	0	49
MSTRG.10908.1	0	0	0	0	51
MSTRG.10910.9	0	0	0	0	34
MSTRG.10914.1	0	0	0	0	53
MSTRG.10915.1	0	0	0	0	67
MSTRG.10918.1	0	0	0	0	25
MSTRG.10928.1	0	0	0	0	35
MSTRG.10928.14	0	0	0	0	25
MSTRG.10928.15	0	0	0	0	25
MSTRG.10945.1	0	0	0	0	67
MSTRG.10951.1	0	0	0	0	45
MSTRG.10955.2	141	2	0.0189008	45	108
MSTRG.10962.1	0	0	0	0	38
MSTRG.10966.1	0	0	0	0	27
MSTRG.10973.1	0	0	0	0	40
MSTRG.10978.2	123	2	0.0220193	96	74
MSTRG.10979.1	0	0	0	0	51
MSTRG.10980.1	2028	8	0.593503	7	69
MSTRG.10988.1	220	2	0.745763	4	46
MSTRG.1099.5	0	0	0	0	39
MSTRG.1099.8	22093	10	0.456024	340	39
MSTRG.10990.1	8584	8	0.829292	128	57
MSTRG.10991.1	510	3	0.163357	55	43
MSTRG.10992.3	6339	15	0.404686	149	29
MSTRG.11.1	4694	18	0.33075	170	47
MSTRG.11044.47	9746	13	0.946122	75	57
MSTRG.11048.22	0	0	0	0	33
MSTRG.11049.1	240	1	0.0451552	0	84
MSTRG.11053.1	1643	7	0.817413	85	9
MSTRG.11054.4	2189	3	1	1	33
MSTRG.11055.30	542	2	0.166207	60	47
MSTRG.11056.1	11271	14	0.691303	164	47
MSTRG.11057.1	0	0	0	0	53
MSTRG.1106.1	0	0	0	0	76
MSTRG.11060.2	261	3	0.286498	9	49
MSTRG.11060.29	3699	5	0.596613	178	71
MSTRG.11060.8	10264	23	0.436878	269	27
MSTRG.1107.22	2575	2	0.755132	14	58
MSTRG.11078.1	0	0	0	0	48
MSTRG.1108.1	0	0	0	0	36
MSTRG.11081.1	0	0	0	0	20
MSTRG.11084.6	24	1	0.00175992	272	43
MSTRG.11086.9	6976	3	0.620696	86	23
MSTRG.11089.12	0	0	0	0	37
MSTRG.11090.1	0	0	0	0	0
MSTRG.11091.1	0	0	0	0	0
MSTRG.11098.7	0	0	0	0	53
MSTRG.1110.1	49	1	0.0269527	7	69
MSTRG.11102.1	0	0	0	0	36
MSTRG.11104.35	84	1	0.0133779	127	61
MSTRG.11105.1	0	0	0	0	53
MSTRG.11107.1	0	0	0	0	63
MSTRG.1111.1	0	0	0	0	53
MSTRG.1111.2	0	0	0	0	41
MSTRG.11114.2	0	0	0	0	95
MSTRG.11114.3	0	0	0	0	114
MSTRG.11121.5	0	0	0	0	46
MSTRG.11123.3	0	0	0	0	57
MSTRG.11124.11	0	0	0	0	22
MSTRG.11124.63	0	0	0	0	63
MSTRG.11134.3	21358	9	0.564071	264	38
MSTRG.11135.1	0	0	0	0	70
MSTRG.11137.1	0	0	0	0	75
MSTRG.11140.2	3244	2	1	0	15
MSTRG.11142.2	0	0	0	0	55
MSTRG.11143.15	0	0	0	0	40
MSTRG.11144.31	0	0	0	0	48
MSTRG.11144.4	1373	8	0.0361002	285	42
MSTRG.11144.56	0	0	0	0	22
MSTRG.11153.6	0	0	0	0	23
MSTRG.11162.7	5019	3	0.111254	438	39
MSTRG.11162.9	5227	4	0.228233	309	18
MSTRG.1117.1	0	0	0	0	49
MSTRG.11170.5	0	0	0	0	22
MSTRG.11181.8	153	2	0.0573248	23	41
MSTRG.11182.8	1392	3	0.955388	6	38
MSTRG.11183.1	7853	12	0.8455	71	26
MSTRG.11184.5	1140	1	1	0	33
MSTRG.11184.8	65053	97	0.554946	1096	29
MSTRG.11186.37	2396	10	0.801606	0	35
MSTRG.11189.1	67	1	0.0374511	39	61
MSTRG.11193.1	0	0	0	0	36
MSTRG.1120.2	0	1	0	0	66
MSTRG.11201.1	0	0	0	0	30
MSTRG.11204.48	0	0	0	0	18
MSTRG.11204.56	0	0	0	0	27
MSTRG.11205.1	0	0	0	0	38
MSTRG.11208.7	0	0	0	0	26
MSTRG.1121.1	0	0	0	0	35
MSTRG.11214.1	0	0	0	0	0
MSTRG.11216.1	0	0	0	0	0
MSTRG.11220.1	0	0	0	0	0
MSTRG.11224.7	0	0	0	0	46
MSTRG.11227.1	178	2	0.337761	11	30
MSTRG.11228.1	1016	4	0.371345	72	20
MSTRG.11230.11	0	0	0	0	49
MSTRG.11234.1	0	0	0	0	15
MSTRG.11235.2	0	0	0	0	41
MSTRG.11239.8	0	0	0	0	27
MSTRG.11239.9	0	0	0	0	51
MSTRG.11240.1	0	0	0	0	57
MSTRG.11242.1	0	0	0	0	50
MSTRG.11244.3	1817	2	0.996709	2	42
MSTRG.11248.1	0	0	0	0	98
MSTRG.11252.10	0	0	0	0	48
MSTRG.11253.1	0	0	0	0	61
MSTRG.11253.2	0	0	0	0	60
MSTRG.11254.10	0	0	0	0	42
MSTRG.11259.1	0	0	0	0	119
MSTRG.1126.4	333	5	0.0118497	208	49
MSTRG.11262.39	185	1	0.0112929	278	26
MSTRG.11264.3	5202	4	0.557915	131	77
MSTRG.11265.1	513	2	0.0882505	95	35
MSTRG.11267.55	11794	5	0.362212	413	33
MSTRG.11268.1	0	0	0	0	42
MSTRG.11269.2	2897	2	0.39308	129	46
MSTRG.11273.1	0	0	0	0	41
MSTRG.11275.1	0	0	0	0	17
MSTRG.11276.1	224	1	0.0862866	20	62
MSTRG.11280.11	374	2	0.218076	64	61
MSTRG.11281.1	0	0	0	0	40
MSTRG.11295.12	0	0	0	0	22
MSTRG.11295.19	796	1	0.252298	12	66
MSTRG.11296.1	0	0	0	0	44
MSTRG.11301.1	0	0	0	0	54
MSTRG.11309.1	711	2	0.572464	17	75
MSTRG.11312.1	1644	5	0.581535	19	42
MSTRG.11313.1	545	3	0.23935	49	41
MSTRG.11314.1	7653	17	0.432495	215	52
MSTRG.11314.32	715	5	0.11885	65	34
MSTRG.11315.1	715	5	0.130308	65	27
MSTRG.11317.4	41	1	0.0120873	32	37
MSTRG.11317.8	1097	9	0.0389892	163	20
MSTRG.11319.1	770	3	0.177256	102	53
MSTRG.11321.11	0	0	0	0	47
MSTRG.11321.6	0	0	0	0	106
MSTRG.11323.1	0	0	0	0	47
MSTRG.11326.4	1629	11	0.0570059	271	111
MSTRG.11328.1	517	2	0.152959	51	37
MSTRG.11330.4	2045	12	0.155301	109	25
MSTRG.11340.3	1514	7	0.135931	101	61
MSTRG.11341.1	9106	3	0.999561	3	40
MSTRG.11342.9	0	0	0	0	29
MSTRG.11345.2	0	0	0	0	18
MSTRG.11349.1	1206	5	0.434438	31	50
MSTRG.11350.1	0	0	0	0	0
MSTRG.11354.2	9093	20	0.850688	112	41
MSTRG.11359.1	1587	8	0.0802082	232	38
MSTRG.1136.2	0	0	0	0	52
MSTRG.11360.1	1263	7	0.140521	78	42
MSTRG.11363.17	39103	155	0.543369	343	53
MSTRG.11364.1	3095	16	0.429801	125	12
MSTRG.11365.19	36075	141	0.551631	339	44
MSTRG.11370.1	4463	12	0.651153	38	29
MSTRG.11371.1	1183	1	0.39605	60	0
MSTRG.11373.1	0	0	0	0	0
MSTRG.11375.46	12268	5	0.971107	144	24
MSTRG.11378.2	1736	1	1	7	32
MSTRG.1138.1	0	0	0	0	0
MSTRG.11380.1	783	5	0.494943	8	56
MSTRG.11381.2	6200	16	0.525959	88	44
MSTRG.11382.1	23462	38	0.586887	447	35
MSTRG.11385.1	21424	58	0.721541	73	30
MSTRG.11388.15	6161	26	0.450761	181	49
MSTRG.11391.40	29458	67	0.821335	334	33
MSTRG.11391.8	4602	10	0.852064	72	23
MSTRG.11392.1	1241	5	0.948777	8	45
MSTRG.11393.1	1546	7	0.811975	18	30
MSTRG.11397.1	3093	7	0.708753	57	36
MSTRG.11398.1	393	1	1	0	65
MSTRG.11399.2	5236	6	0.979241	16	91
MSTRG.1140.1	0	0	0	0	32
MSTRG.11400.2	11213	17	0.869225	152	27
MSTRG.11400.3	28362	58	0.690325	439	27
MSTRG.11403.14	2449	8	0.44158	65	32
MSTRG.11403.24	1132	3	0.569416	74	41
MSTRG.11403.8	902	4	0.279171	99	36
MSTRG.11404.2	19057	22	0.75879	198	43
MSTRG.11406.1	6633	8	0.789643	165	63
MSTRG.11407.14	17547	25	0.838366	33	17
MSTRG.1141.1	0	0	0	0	0
MSTRG.11410.2	235	2	0.242268	32	32
MSTRG.11410.4	2494	6	0.997201	17	28
MSTRG.11412.2	108	1	0.110997	17	17
MSTRG.11412.6	44898	35	0.792327	683	33
MSTRG.11413.1	366	3	0.970822	71	25
MSTRG.11416.1	2152	12	0.101285	228	38
MSTRG.11420.2	2214	11	0.0695548	339	71
MSTRG.11428.9	0	0	0	0	42
MSTRG.11430.1	0	0	0	0	39
MSTRG.11432.46	150	2	0.0984252	103	30
MSTRG.11438.6	0	0	0	0	35
MSTRG.11447.1	0	0	0	0	45
MSTRG.11457.1	7101	4	0.147523	422	27
MSTRG.11457.2	7101	4	0.13917	435	59
MSTRG.1146.17	0	0	0	0	54
MSTRG.1146.6	0	0	0	0	27
MSTRG.11460.1	0	0	0	0	37
MSTRG.11461.1	0	0	0	0	38
MSTRG.11464.1	0	0	0	0	56
MSTRG.11465.37	0	0	0	0	25
MSTRG.11465.59	0	0	0	0	58
MSTRG.11468.1	7	1	0.0023948	57	50
MSTRG.11468.4	0	0	0	0	32
MSTRG.11469.1	0	0	0	0	31
MSTRG.11472.10	0	0	0	0	18
MSTRG.11473.1	0	0	0	0	78
MSTRG.11480.2	0	0	0	0	56
MSTRG.11481.2	0	0	0	0	41
MSTRG.11482.29	0	0	0	0	54
MSTRG.11482.32	0	0	0	0	26
MSTRG.11482.46	535	3	0.00764635	792	31
MSTRG.11482.69	0	0	0	0	67
MSTRG.11483.1	0	0	0	0	23
MSTRG.11483.5	0	0	0	0	26
MSTRG.11484.1	0	0	0	0	34
MSTRG.11486.1	0	0	0	0	80
MSTRG.11487.1	0	0	0	0	35
MSTRG.11488.7	0	0	0	0	68
MSTRG.115.1	0	0	0	0	0
MSTRG.11500.132	0	0	0	0	12
MSTRG.11500.133	0	0	0	0	24
MSTRG.11500.7	2019	2	0.989221	3	38
MSTRG.11500.86	0	0	0	0	40
MSTRG.11501.1	0	0	0	0	38
MSTRG.11503.1	30	1	0.00490356	103	18
MSTRG.11507.1	0	0	0	0	54
MSTRG.11508.1	0	0	0	0	37
MSTRG.11509.20	0	0	0	0	30
MSTRG.11510.1	68	1	0.0254301	39	36
MSTRG.11511.8	16914	8	0.129733	1388	42
MSTRG.11516.1	0	0	0	0	0
MSTRG.11517.1	0	0	0	0	0
MSTRG.11529.1	0	0	0	0	20
MSTRG.11537.1	0	0	0	0	37
MSTRG.11549.1	0	0	0	0	54
MSTRG.11551.2	5177	1	0.486012	194	11
MSTRG.11553.3	0	0	0	0	70
MSTRG.11558.2	2	1	0.00216216	4	40
MSTRG.11561.1	352	1	0.721311	2	60
MSTRG.11563.1	0	0	0	0	41
MSTRG.11564.1	0	0	0	0	28
MSTRG.11569.6	0	0	0	0	21
MSTRG.11571.11	0	0	0	0	96
MSTRG.11577.26	0	0	0	0	31
MSTRG.11589.3	0	3	0	0	44
MSTRG.11593.1	0	0	0	0	50
MSTRG.11594.1	0	0	0	0	12
MSTRG.11606.4	0	0	0	0	29
MSTRG.11608.1	0	0	0	0	25
MSTRG.11610.1	0	0	0	0	68
MSTRG.11620.14	0	0	0	0	12
MSTRG.11620.7	0	0	0	0	61
MSTRG.11622.1	0	0	0	0	0
MSTRG.11625.1	0	0	0	0	41
MSTRG.11629.14	0	0	0	0	57
MSTRG.11630.25	0	0	0	0	27
MSTRG.11632.12	0	0	0	0	99
MSTRG.11635.3	0	0	0	0	25
MSTRG.11643.1	0	0	0	0	48
MSTRG.11651.2	0	0	0	0	40
MSTRG.11652.1	5146	3	0.379387	163	22
MSTRG.11653.1	0	0	0	0	24
MSTRG.11656.4	0	0	0	0	51
MSTRG.11657.1	0	0	0	0	0
MSTRG.11668.1	0	0	0	0	0
MSTRG.11675.1	0	0	0	0	67
MSTRG.11678.1	0	0	0	0	38
MSTRG.1168.1	0	0	0	0	66
MSTRG.11681.37	0	0	0	0	29
MSTRG.11690.21	63	1	0.0198238	13	55
MSTRG.1170.3	5123	3	0.942421	13	37
MSTRG.11706.134	0	0	0	0	30
MSTRG.11706.77	0	0	0	0	72
MSTRG.11708.8	0	0	0	0	53
MSTRG.11709.1	0	0	0	0	32
MSTRG.11712.1	0	0	0	0	43
MSTRG.11713.2	0	0	0	0	41
MSTRG.11714.1	0	0	0	0	37
MSTRG.11718.32	0	0	0	0	19
MSTRG.11719.1	0	0	0	0	57
MSTRG.11721.1	0	0	0	0	35
MSTRG.11724.30	4202	1	0.135816	382	22
MSTRG.11724.85	106	2	0.00166858	560	38
MSTRG.11724.9	0	0	0	0	29
MSTRG.11728.1	0	0	0	0	47
MSTRG.11734.4	0	0	0	0	66
MSTRG.11737.1	8364	4	0.239176	429	32
MSTRG.11741.1	0	0	0	0	23
MSTRG.11742.1	0	0	0	0	0
MSTRG.11757.1	0	0	0	0	21
MSTRG.11759.1	0	0	0	0	51
MSTRG.1176.20	0	0	0	0	46
MSTRG.1176.26	0	0	0	0	51
MSTRG.1176.31	0	0	0	0	57
MSTRG.11760.1	430	1	0.0284863	139	15
MSTRG.11763.1	0	0	0	0	41
MSTRG.11764.1	0	0	0	0	17
MSTRG.11765.1	0	0	0	0	33
MSTRG.11773.1	0	0	0	0	16
MSTRG.11777.14	0	0	0	0	42
MSTRG.11777.9	0	0	0	0	37
MSTRG.11778.1	0	0	0	0	51
MSTRG.1178.1	0	0	0	0	43
MSTRG.11780.12	0	0	0	0	64
MSTRG.11780.15	0	0	0	0	21
MSTRG.11780.30	0	0	0	0	40
MSTRG.11784.1	0	0	0	0	45
MSTRG.11785.1	0	0	0	0	80
MSTRG.11787.1	356	1	0.0312555	88	30
MSTRG.11789.1	0	0	0	0	42
MSTRG.11791.3	0	0	0	0	31
MSTRG.11795.1	0	0	0	0	60
MSTRG.11795.2	0	0	0	0	57
MSTRG.11795.5	0	0	0	0	34
MSTRG.11797.1	0	0	0	0	45
MSTRG.11801.1	0	0	0	0	0
MSTRG.11804.1	79	1	0.00345114	196	0
MSTRG.11807.30	0	0	0	0	73
MSTRG.11807.34	0	0	0	0	45
MSTRG.1181.7	0	0	0	0	52
MSTRG.11815.1	0	0	0	0	49
MSTRG.11820.1	0	0	0	0	10
MSTRG.11823.2	0	0	0	0	28
MSTRG.11826.38	457	3	0.00568521	829	60
MSTRG.11826.89	0	0	0	0	45
MSTRG.11834.6	0	0	0	0	66
MSTRG.11846.10	0	0	0	0	42
MSTRG.11846.3	0	0	0	0	58
MSTRG.11848.12	0	0	0	0	51
MSTRG.11850.1	0	0	0	0	68
MSTRG.11853.14	0	0	0	0	49
MSTRG.11856.1	0	0	0	0	63
MSTRG.11858.1	0	0	0	0	45
MSTRG.1186.1	0	0	0	0	22
MSTRG.1186.8	0	0	0	0	21
MSTRG.11860.13	0	0	0	0	36
MSTRG.11860.32	0	0	0	0	16
MSTRG.11866.2	0	0	0	0	20
MSTRG.11881.1	0	0	0	0	0
MSTRG.11883.23	1354	2	0.0751346	240	45
MSTRG.11883.39	0	1	0	0	64
MSTRG.11885.2	0	0	0	0	42
MSTRG.11889.11	0	0	0	0	67
MSTRG.11894.22	0	0	0	0	53
MSTRG.11902.1	0	0	0	0	46
MSTRG.11903.1	0	0	0	0	79
MSTRG.11905.1	0	0	0	0	43
MSTRG.11915.1	0	0	0	0	64
MSTRG.11916.1	355	4	0.00490758	615	88
MSTRG.11929.1	0	0	0	0	9
MSTRG.11931.1	0	0	0	0	23
MSTRG.11932.1	0	0	0	0	57
MSTRG.11935.1	0	0	0	0	56
MSTRG.11939.3	14069	7	0.145176	883	33
MSTRG.11940.1	0	0	0	0	45
MSTRG.11941.1	0	0	0	0	0
MSTRG.11954.1	0	0	0	0	0
MSTRG.11956.1	0	0	0	0	0
MSTRG.11957.1	0	0	0	0	0
MSTRG.11958.11	0	0	0	0	34
MSTRG.11965.1	0	0	0	0	50
MSTRG.11975.48	0	0	0	0	45
MSTRG.11975.49	0	0	0	0	42
MSTRG.11975.58	287	2	0.00539139	553	40
MSTRG.11976.1	0	0	0	0	37
MSTRG.11977.1	0	0	0	0	34
MSTRG.11978.3	0	0	0	0	58
MSTRG.11983.1	0	0	0	0	0
MSTRG.11984.1	0	0	0	0	0
MSTRG.11985.1	0	0	0	0	0
MSTRG.11988.1	0	0	0	0	0
MSTRG.11990.1	8544	3	0.229363	351	58
MSTRG.12.5	1700	8	0.395625	37	41
MSTRG.12.7	1036	5	0.257136	39	32
MSTRG.120.14	402	3	0.02285	266	60
MSTRG.12000.12	0	0	0	0	57
MSTRG.12001.2	0	0	0	0	70
MSTRG.12002.1	0	0	0	0	71
MSTRG.12005.14	0	0	0	0	51
MSTRG.1201.11	0	0	0	0	120
MSTRG.12013.4	0	0	0	0	78
MSTRG.12017.137	0	0	0	0	60
MSTRG.12017.22	49	1	0.0203067	44	20
MSTRG.12017.90	0	0	0	0	65
MSTRG.12019.1	111	1	0.00435584	228	42
MSTRG.12021.1	0	0	0	0	96
MSTRG.12038.1	0	0	0	0	33
MSTRG.12039.15	0	0	0	0	44
MSTRG.1204.27	7287	3	0.996172	20	31
MSTRG.12050.2	0	0	0	0	40
MSTRG.12053.9	0	0	0	0	24
MSTRG.1206.2	356	1	0.934383	3	54
MSTRG.12064.49	0	0	0	0	27
MSTRG.12068.3	0	0	0	0	31
MSTRG.1207.1	0	0	0	0	0
MSTRG.12072.1	0	0	0	0	42
MSTRG.12073.11	0	0	0	0	18
MSTRG.12074.1	9089	3	0.99978	0	65
MSTRG.12075.10	0	0	0	0	42
MSTRG.12075.6	0	0	0	0	43
MSTRG.12077.2	0	0	0	0	46
MSTRG.12079.1	0	0	0	0	0
MSTRG.1208.4	209	2	0.00667753	195	56
MSTRG.12080.1	95	1	0.00430546	148	59
MSTRG.12085.3	26406	7	0.434323	426	61
MSTRG.12088.4	0	0	0	0	56
MSTRG.12088.5	0	0	0	0	40
MSTRG.12095.3	0	0	0	0	54
MSTRG.12097.1	0	0	0	0	22
MSTRG.121.8	0	0	0	0	128
MSTRG.12101.22	0	0	0	0	64
MSTRG.12105.22	0	0	0	0	35
MSTRG.12110.1	168	1	0.343558	29	21
MSTRG.12111.1	0	0	0	0	47
MSTRG.12114.1	107	1	0.00780566	72	31
MSTRG.12115.2	0	0	0	0	50
MSTRG.12116.1	0	0	0	0	80
MSTRG.12119.4	0	0	0	0	59
MSTRG.12123.1	0	0	0	0	37
MSTRG.12125.1	237	2	0.0140761	185	37
MSTRG.1213.1	0	0	0	0	48
MSTRG.12133.1	0	0	0	0	19
MSTRG.1214.20	84	1	0.0538117	11	22
MSTRG.12142.9	0	0	0	0	57
MSTRG.12145.1	0	0	0	0	0
MSTRG.12148.1	0	0	0	0	39
MSTRG.1215.1	0	0	0	0	30
MSTRG.12151.9	0	0	0	0	34
MSTRG.12155.1	0	0	0	0	48
MSTRG.12165.13	0	0	0	0	47
MSTRG.1217.71	0	0	0	0	75
MSTRG.1217.77	7979	14	0.0742785	752	46
MSTRG.12175.7	0	0	0	0	22
MSTRG.12182.8	3030	4	0.9375	115	53
MSTRG.12186.5	0	0	0	0	61
MSTRG.12191.1	0	0	0	0	0
MSTRG.12192.1	0	0	0	0	0
MSTRG.12193.6	0	0	0	0	49
MSTRG.1220.1	0	0	0	0	48
MSTRG.12210.1	0	0	0	0	52
MSTRG.12216.9	0	0	0	0	89
MSTRG.12218.16	0	0	0	0	19
MSTRG.12218.19	0	0	0	0	18
MSTRG.12218.33	0	0	0	0	19
MSTRG.12218.8	0	0	0	0	19
MSTRG.12219.2	0	0	0	0	38
MSTRG.12222.2	0	0	0	0	19
MSTRG.12226.1	0	0	0	0	55
MSTRG.12226.2	6995	3	0.351773	176	64
MSTRG.12227.1	0	0	0	0	48
MSTRG.12228.1	0	0	0	0	99
MSTRG.12230.1	0	0	0	0	41
MSTRG.12232.1	0	0	0	0	42
MSTRG.12234.1	2217	4	0.377619	69	50
MSTRG.12235.11	0	0	0	0	35
MSTRG.12235.35	9113	3	0.463294	244	42
MSTRG.1224.1	8728	15	0.140561	597	61
MSTRG.12240.1	0	0	0	0	70
MSTRG.12248.60	4165	4	0.108328	406	60
MSTRG.12248.71	0	0	0	0	43
MSTRG.12248.76	0	0	0	0	68
MSTRG.12252.26	0	0	0	0	96
MSTRG.12253.1	0	0	0	0	44
MSTRG.12260.11	0	0	0	0	16
MSTRG.1227.25	8156	10	0.0490318	1124	62
MSTRG.12271.1	0	0	0	0	35
MSTRG.12276.1	0	0	0	0	48
MSTRG.12278.1	5369	3	0.0436323	1168	42
MSTRG.12292.1	17854	17	0.0627923	2864	24
MSTRG.1232.2	0	0	0	0	157
MSTRG.12325.1	0	0	0	0	43
MSTRG.12326.1	0	0	0	0	45
MSTRG.12328.1	0	0	0	0	73
MSTRG.12328.2	0	0	0	0	32
MSTRG.12328.7	0	0	0	0	20
MSTRG.12334.1	0	0	0	0	27
MSTRG.12345.1	0	0	0	0	37
MSTRG.12346.12	0	0	0	0	29
MSTRG.12346.5	0	0	0	0	33
MSTRG.12356.6	0	0	0	0	84
MSTRG.12358.36	0	0	0	0	19
MSTRG.12359.1	0	0	0	0	36
MSTRG.12359.2	57	1	0.0810811	10	40
MSTRG.12375.1	0	0	0	0	36
MSTRG.12376.2	0	0	0	0	66
MSTRG.12379.12	0	0	0	0	37
MSTRG.12380.1	0	0	0	0	29
MSTRG.12383.1	0	0	0	0	17
MSTRG.12385.1	0	0	0	0	65
MSTRG.12387.1	0	0	0	0	64
MSTRG.12396.1	575	1	0.164098	22	23
MSTRG.12398.1	0	0	0	0	0
MSTRG.12399.17	7697	5	0.739527	76	21
MSTRG.124.1	0	0	0	0	41
MSTRG.12402.1	0	0	0	0	54
MSTRG.12403.53	0	0	0	0	71
MSTRG.12415.6	0	0	0	0	24
MSTRG.12419.1	2760	1	0.369924	79	43
MSTRG.1242.1	1173	1	0.308117	42	65
MSTRG.12428.8	98	2	0.0462482	64	48
MSTRG.1243.128	73	2	0.00279116	151	38
MSTRG.12436.1	0	0	0	0	14
MSTRG.12438.2	0	0	0	0	25
MSTRG.12447.21	0	0	0	0	35
MSTRG.12448.1	0	0	0	0	0
MSTRG.1246.1	0	0	0	0	57
MSTRG.12461.16	72	2	0.00191678	360	33
MSTRG.12462.1	33	1	0.00433185	79	49
MSTRG.12464.1	0	0	0	0	0
MSTRG.12466.2	0	0	0	0	70
MSTRG.12467.1	0	0	0	0	0
MSTRG.12470.1	0	0	0	0	0
MSTRG.12471.1	0	0	0	0	0
MSTRG.12472.2	0	0	0	0	18
MSTRG.12479.1	0	0	0	0	42
MSTRG.12482.1	0	0	0	0	73
MSTRG.12488.17	0	0	0	0	62
MSTRG.12491.2	0	0	0	0	30
MSTRG.12496.9	0	0	0	0	38
MSTRG.12504.1	0	0	0	0	27
MSTRG.12508.1	0	0	0	0	33
MSTRG.1251.2	0	0	0	0	75
MSTRG.12515.20	0	0	0	0	45
MSTRG.12522.18	0	0	0	0	44
MSTRG.12523.1	0	0	0	0	18
MSTRG.12524.1	0	0	0	0	55
MSTRG.12532.16	8721	4	0.501986	198	57
MSTRG.12537.1	0	0	0	0	42
MSTRG.12540.2	0	0	0	0	72
MSTRG.12542.3	7387	3	0.90861	45	34
MSTRG.12543.1	0	0	0	0	76
MSTRG.12544.1	0	0	0	0	0
MSTRG.12545.1	0	0	0	0	0
MSTRG.12549.1	0	0	0	0	0
MSTRG.12550.1	0	0	0	0	37
MSTRG.12551.1	0	0	0	0	0
MSTRG.12552.24	0	0	0	0	43
MSTRG.12554.1	0	0	0	0	35
MSTRG.12556.1	0	0	0	0	46
MSTRG.12559.1	0	0	0	0	43
MSTRG.12562.1	79	1	0.00543478	114	0
MSTRG.12563.1	0	0	0	0	0
MSTRG.12564.1	0	0	0	0	0
MSTRG.12565.1	0	0	0	0	0
MSTRG.12570.120	0	0	0	0	17
MSTRG.12570.3	0	0	0	0	62
MSTRG.12572.3	0	0	0	0	32
MSTRG.12573.1	71	1	0.0233476	46	56
MSTRG.12575.18	0	0	0	0	53
MSTRG.12576.1	0	0	0	0	99
MSTRG.12576.2	0	0	0	0	61
MSTRG.12577.3	0	0	0	0	35
MSTRG.12579.1	0	0	0	0	26
MSTRG.12580.1	0	0	0	0	20
MSTRG.12582.2	0	0	0	0	47
MSTRG.12583.4	0	0	0	0	49
MSTRG.12588.1	0	0	0	0	61
MSTRG.12597.1	0	0	0	0	0
MSTRG.12598.1	0	0	0	0	0
MSTRG.12599.1	0	0	0	0	0
MSTRG.12606.1	369	5	0.0197231	230	24
MSTRG.12609.1	0	0	0	0	0
MSTRG.12614.1	0	0	0	0	0
MSTRG.12615.1	0	0	0	0	0
MSTRG.12616.1	0	0	0	0	0
MSTRG.12617.1	0	0	0	0	0
MSTRG.12629.1	151	2	0.0368562	36	0
MSTRG.12646.1	0	0	0	0	57
MSTRG.12647.1	0	0	0	0	0
MSTRG.12651.6	0	0	0	0	48
MSTRG.12652.1	0	0	0	0	49
MSTRG.12653.1	0	0	0	0	0
MSTRG.12654.1	0	0	0	0	0
MSTRG.12657.1	0	0	0	0	42
MSTRG.12658.1	0	0	0	0	35
MSTRG.12661.1	0	0	0	0	22
MSTRG.12672.9	150	2	0.00124803	1216	27
MSTRG.12673.1	0	0	0	0	43
MSTRG.12674.1	0	0	0	0	34
MSTRG.12687.18	3130	1	0.662574	54	28
MSTRG.12687.20	0	0	0	0	64
MSTRG.12688.1	0	0	0	0	119
MSTRG.12689.1	6890	5	0.601537	181	28
MSTRG.1269.1	5520	3	0.562233	134	61
MSTRG.12690.2	0	0	0	0	57
MSTRG.12690.5	204	2	0.0124512	229	81
MSTRG.12693.1	0	0	0	0	42
MSTRG.12697.1	0	0	0	0	23
MSTRG.127.1	0	0	0	0	48
MSTRG.12703.13	0	0	0	0	64
MSTRG.12703.5	0	0	0	0	47
MSTRG.12703.7	0	0	0	0	40
MSTRG.12705.1	0	0	0	0	19
MSTRG.12715.5	41	1	0.00605971	150	53
MSTRG.12716.1	0	0	0	0	50
MSTRG.12717.56	0	0	0	0	36
MSTRG.12718.3	1695	2	0.99941	0	43
MSTRG.12722.1	94	1	0.039983	33	74
MSTRG.12722.3	0	0	0	0	44
MSTRG.12724.1	7525	4	0.945708	29	35
MSTRG.12731.8	0	0	0	0	38
MSTRG.12736.1	0	0	0	0	16
MSTRG.12741.1	0	0	0	0	17
MSTRG.12743.13	0	0	0	0	37
MSTRG.12743.3	0	0	0	0	92
MSTRG.12754.1	1240	2	0.988836	1	0
MSTRG.12768.4	0	0	0	0	26
MSTRG.12771.1	0	0	0	0	35
MSTRG.12775.9	0	0	0	0	31
MSTRG.12777.2	0	0	0	0	45
MSTRG.12784.1	0	0	0	0	29
MSTRG.12794.19	0	0	0	0	32
MSTRG.12799.10	0	0	0	0	32
MSTRG.12806.7	0	0	0	0	39
MSTRG.12807.1	0	0	0	0	58
MSTRG.12808.1	0	0	0	0	48
MSTRG.12809.8	0	0	0	0	45
MSTRG.1281.8	0	0	0	0	30
MSTRG.1282.9	0	0	0	0	108
MSTRG.12820.1	0	0	0	0	58
MSTRG.12821.5	0	0	0	0	25
MSTRG.12821.7	0	0	0	0	9
MSTRG.12821.8	0	0	0	0	79
MSTRG.12822.1	0	0	0	0	30
MSTRG.12826.34	155	1	0.00252921	566	18
MSTRG.1283.6	0	0	0	0	93
MSTRG.12831.11	0	0	0	0	77
MSTRG.12832.1	0	0	0	0	45
MSTRG.12837.1	0	0	0	0	0
MSTRG.12840.1	0	0	0	0	28
MSTRG.12841.1	0	0	0	0	0
MSTRG.12844.63	0	0	0	0	12
MSTRG.12847.1	0	0	0	0	62
MSTRG.12849.1	0	0	0	0	23
MSTRG.12850.1	0	0	0	0	34
MSTRG.12851.1	0	0	0	0	0
MSTRG.12854.1	0	0	0	0	84
MSTRG.12856.1	0	0	0	0	42
MSTRG.12857.4	0	0	0	0	31
MSTRG.12858.1	0	0	0	0	0
MSTRG.1286.1	0	0	0	0	37
MSTRG.12865.1	0	0	0	0	42
MSTRG.12870.1	0	0	0	0	40
MSTRG.12870.2	0	0	0	0	39
MSTRG.12879.2	0	0	0	0	45
MSTRG.12880.1	0	0	0	0	57
MSTRG.12884.2	0	0	0	0	54
MSTRG.12884.9	0	0	0	0	65
MSTRG.12885.4	0	0	0	0	50
MSTRG.12885.9	0	0	0	0	16
MSTRG.12889.1	0	0	0	0	33
MSTRG.12890.11	0	0	0	0	44
MSTRG.12901.7	0	0	0	0	59
MSTRG.12902.1	0	0	0	0	38
MSTRG.12908.1	0	0	0	0	0
MSTRG.12909.1	0	0	0	0	0
MSTRG.12912.1	0	0	0	0	0
MSTRG.12913.1	59	1	0.00919433	50	0
MSTRG.12916.1	0	0	0	0	55
MSTRG.12928.1	0	0	0	0	22
MSTRG.12931.1	4421	4	0.868907	46	53
MSTRG.12936.12	0	0	0	0	66
MSTRG.12957.1	0	0	0	0	76
MSTRG.12959.2	0	0	0	0	78
MSTRG.12961.4	0	0	0	0	69
MSTRG.12962.1	72	1	0.00811268	62	62
MSTRG.12969.1	0	0	0	0	0
MSTRG.12973.1	0	0	0	0	28
MSTRG.12976.1	0	0	0	0	0
MSTRG.12978.1	0	0	0	0	0
MSTRG.1298.1	0	0	0	0	38
MSTRG.12980.3	0	0	0	0	9
MSTRG.12982.1	0	0	0	0	52
MSTRG.12990.1	0	0	0	0	0
MSTRG.12997.8	0	0	0	0	41
MSTRG.12998.1	0	0	0	0	40
MSTRG.12999.1	0	0	0	0	15
MSTRG.1300.1	188	3	0.00248024	746	56
MSTRG.13007.6	0	0	0	0	111
MSTRG.13008.12	0	0	0	0	54
MSTRG.13008.16	0	0	0	0	17
MSTRG.13011.107	58	2	0.000440532	752	34
MSTRG.13011.160	0	0	0	0	41
MSTRG.13011.175	0	0	0	0	56
MSTRG.13011.72	5314	2	0.0398862	824	56
MSTRG.13012.1	7738	4	0.957792	40	28
MSTRG.13021.1	0	0	0	0	56
MSTRG.13023.1	0	0	0	0	37
MSTRG.13024.11	0	0	0	0	75
MSTRG.13028.11	81	1	0.00985521	59	58
MSTRG.1303.93	0	0	0	0	96
MSTRG.1303.96	4620	17	0.0383769	1133	78
MSTRG.13046.1	0	0	0	0	60
MSTRG.13049.2	0	0	0	0	43
MSTRG.13053.1	0	0	0	0	46
MSTRG.13054.1	0	0	0	0	33
MSTRG.13055.1	0	0	0	0	55
MSTRG.13062.3	0	0	0	0	42
MSTRG.13071.1	0	0	0	0	29
MSTRG.13074.1	0	0	0	0	15
MSTRG.13082.1	0	0	0	0	48
MSTRG.13084.1	0	0	0	0	44
MSTRG.13085.1	0	0	0	0	0
MSTRG.13091.1	0	0	0	0	41
MSTRG.13095.1	0	0	0	0	57
MSTRG.13096.1	0	0	0	0	52
MSTRG.13097.1	0	0	0	0	0
MSTRG.13098.1	0	0	0	0	48
MSTRG.13104.4	0	0	0	0	27
MSTRG.13105.18	0	0	0	0	40
MSTRG.13110.1	0	0	0	0	24
MSTRG.13113.19	0	0	0	0	43
MSTRG.13116.1	0	0	0	0	0
MSTRG.13119.1	0	0	0	0	34
MSTRG.13120.1	0	0	0	0	0
MSTRG.13121.1	0	0	0	0	0
MSTRG.13122.1	0	0	0	0	0
MSTRG.13123.1	0	0	0	0	0
MSTRG.13129.25	0	0	0	0	31
MSTRG.1313.1	0	0	0	0	39
MSTRG.13130.1	0	0	0	0	51
MSTRG.13132.1	0	0	0	0	66
MSTRG.13139.2	0	0	0	0	44
MSTRG.13149.4	2790	4	0.208396	130	50
MSTRG.13150.1	2797	4	0.816642	27	46
MSTRG.13151.1	0	0	0	0	0
MSTRG.13155.1	0	0	0	0	34
MSTRG.13156.1	0	0	0	0	0
MSTRG.13157.1	0	0	0	0	0
MSTRG.13158.1	0	0	0	0	0
MSTRG.13159.1	0	0	0	0	0
MSTRG.13160.1	0	0	0	0	52
MSTRG.13161.1	0	0	0	0	60
MSTRG.13161.18	15	1	0.00527983	19	21
MSTRG.13164.1	0	0	0	0	42
MSTRG.13170.26	0	0	0	0	23
MSTRG.13193.1	0	0	0	0	20
MSTRG.1320.1	101	2	0.0111123	137	50
MSTRG.13202.4	0	0	0	0	56
MSTRG.13219.1	0	0	0	0	30
MSTRG.13225.1	0	0	0	0	31
MSTRG.13226.1	0	0	0	0	53
MSTRG.13227.26	0	0	0	0	22
MSTRG.13229.1	0	0	0	0	80
MSTRG.13231.1	0	0	0	0	24
MSTRG.13235.1	0	0	0	0	0
MSTRG.13238.1	0	0	0	0	27
MSTRG.1324.1	0	0	0	0	55
MSTRG.13243.1	0	0	0	0	44
MSTRG.13245.27	0	0	0	0	27
MSTRG.13249.17	0	0	0	0	52
MSTRG.1325.1	0	0	0	0	51
MSTRG.13254.1	0	0	0	0	41
MSTRG.13257.1	0	0	0	0	0
MSTRG.13258.1	0	0	0	0	0
MSTRG.13259.1	0	0	0	0	0
MSTRG.13260.1	0	0	0	0	46
MSTRG.13272.14	0	0	0	0	40
MSTRG.13275.1	0	0	0	0	54
MSTRG.13276.1	0	0	0	0	20
MSTRG.13277.8	0	0	0	0	38
MSTRG.13278.2	0	0	0	0	42
MSTRG.13279.1	0	0	0	0	52
MSTRG.1328.1	0	0	0	0	50
MSTRG.1328.3	5078	12	0.0650042	716	47
MSTRG.13282.2	0	0	0	0	27
MSTRG.13284.136	0	0	0	0	48
MSTRG.13284.23	0	0	0	0	25
MSTRG.13284.8	74	1	0.0249578	4	21
MSTRG.13287.1	9089	3	0.924713	41	65
MSTRG.13288.1	0	0	0	0	30
MSTRG.1329.17	14650	10	0.251744	389	51
MSTRG.13293.1	0	0	0	0	34
MSTRG.13295.4	0	0	0	0	37
MSTRG.13297.9	0	0	0	0	20
MSTRG.133.1	0	0	0	0	31
MSTRG.13301.7	0	0	0	0	51
MSTRG.13310.2	0	0	0	0	44
MSTRG.13321.1	0	0	0	0	22
MSTRG.13326.1	189	3	0.0087157	239	88
MSTRG.13333.1	0	0	0	0	88
MSTRG.13338.13	171	2	0.0180761	92	33
MSTRG.13339.1	0	0	0	0	79
MSTRG.13343.3	2285	1	0.133986	184	57
MSTRG.13344.25	5126	1	0.919297	55	48
MSTRG.13344.26	0	0	0	0	24
MSTRG.13350.11	0	0	0	0	14
MSTRG.13351.1	0	0	0	0	25
MSTRG.13355.57	0	0	0	0	25
MSTRG.13355.64	0	0	0	0	26
MSTRG.13358.1	0	0	0	0	62
MSTRG.13363.1	0	0	0	0	65
MSTRG.13369.1	64	1	0.242424	10	0
MSTRG.13370.1	0	0	0	0	44
MSTRG.13371.1	0	0	0	0	42
MSTRG.13378.25	0	0	0	0	20
MSTRG.13379.2	0	0	0	0	27
MSTRG.13380.10	0	0	0	0	62
MSTRG.13380.8	0	0	0	0	36
MSTRG.13380.9	0	0	0	0	43
MSTRG.13392.7	0	0	0	0	32
MSTRG.13394.1	9065	15	0.653004	159	25
MSTRG.13396.1	2640	8	0.408353	96	36
MSTRG.13398.2	0	0	0	0	55
MSTRG.13400.23	0	0	0	0	41
MSTRG.13404.1	0	0	0	0	45
MSTRG.13407.59	0	0	0	0	39
MSTRG.13408.1	9042	3	0.999889	0	51
MSTRG.13409.20	0	0	0	0	15
MSTRG.13423.1	0	0	0	0	39
MSTRG.13429.1	0	0	0	0	71
MSTRG.13431.1	0	0	0	0	0
MSTRG.13432.1	0	0	0	0	0
MSTRG.13445.17	0	0	0	0	41
MSTRG.13445.19	0	0	0	0	60
MSTRG.13446.1	0	0	0	0	69
MSTRG.13457.13	0	0	0	0	29
MSTRG.13457.16	0	0	0	0	83
MSTRG.13469.1	0	0	0	0	38
MSTRG.13470.1	0	0	0	0	117
MSTRG.13475.3	0	0	0	0	122
MSTRG.13482.1	7230	5	0.887661	44	59
MSTRG.13485.1	0	0	0	0	0
MSTRG.13486.1	0	0	0	0	0
MSTRG.13487.1	0	0	0	0	0
MSTRG.13490.9	0	0	0	0	73
MSTRG.13491.1	0	0	0	0	32
MSTRG.13495.1	0	0	0	0	0
MSTRG.13496.1	0	0	0	0	0
MSTRG.13499.1	0	0	0	0	0
MSTRG.13500.1	0	0	0	0	0
MSTRG.13501.1	0	0	0	0	0
MSTRG.13504.1	0	0	0	0	94
MSTRG.13513.21	0	0	0	0	66
MSTRG.13515.2	2765	5	0.0840017	398	62
MSTRG.13519.1	0	0	0	0	14
MSTRG.13519.2	0	0	0	0	16
MSTRG.13520.1	0	0	0	0	43
MSTRG.13522.15	592	2	0.462862	44	24
MSTRG.13522.9	0	0	0	0	41
MSTRG.13524.1	0	0	0	0	72
MSTRG.1353.10	0	0	0	0	28
MSTRG.13537.1	0	0	0	0	44
MSTRG.13542.1	0	0	0	0	28
MSTRG.13544.1	1881	4	0.0275205	592	37
MSTRG.1355.36	0	0	0	0	26
MSTRG.13554.1	9092	3	0.947873	44	26
MSTRG.13564.1	0	0	0	0	32
MSTRG.13566.17	0	0	0	0	82
MSTRG.13570.1	0	0	0	0	33
MSTRG.13583.26	8825	6	0.424156	189	86
MSTRG.13586.3	0	0	0	0	53
MSTRG.13587.1	0	0	0	0	36
MSTRG.13590.1	90	1	0.00839004	143	44
MSTRG.13590.2	0	0	0	0	76
MSTRG.13591.1	0	0	0	0	90
MSTRG.13593.4	1104	1	0.0621762	225	46
MSTRG.1360.1	0	0	0	0	0
MSTRG.13601.15	0	0	0	0	51
MSTRG.13607.6	0	0	0	0	45
MSTRG.13614.1	269	1	0.021037	153	26
MSTRG.13615.16	0	0	0	0	60
MSTRG.13616.1	0	0	0	0	58
MSTRG.13617.1	0	0	0	0	57
MSTRG.13622.2	0	0	0	0	37
MSTRG.13624.1	0	0	0	0	37
MSTRG.13626.15	0	0	0	0	52
MSTRG.13626.30	1316	1	0.01586	739	122
MSTRG.13638.2	50	1	0.116009	1	21
MSTRG.13640.1	0	0	0	0	85
MSTRG.13642.10	338	2	0.021333	193	19
MSTRG.13646.11	5027	26	0.0749214	591	50
MSTRG.13646.9	5043	26	0.0739985	611	38
MSTRG.13647.1	0	0	0	0	26
MSTRG.13668.1	0	0	0	0	30
MSTRG.13669.10	0	0	0	0	64
MSTRG.13673.14	0	0	0	0	31
MSTRG.13675.2	0	0	0	0	65
MSTRG.13681.18	0	0	0	0	57
MSTRG.13682.1	0	0	0	0	51
MSTRG.13686.70	0	0	0	0	61
MSTRG.13687.1	4721	1	0.221904	214	52
MSTRG.13687.2	9506	3	0.258077	76	43
MSTRG.13690.1	4249	1	0.842721	3	46
MSTRG.13691.1	0	0	0	0	57
MSTRG.13699.31	9132	3	0.697046	171	35
MSTRG.13699.46	9132	3	0.675644	199	38
MSTRG.13702.5	0	0	0	0	20
MSTRG.13704.1	0	0	0	0	34
MSTRG.13705.2	0	0	0	0	79
MSTRG.13705.4	0	0	0	0	42
MSTRG.13711.7	0	0	0	0	51
MSTRG.13714.1	0	0	0	0	36
MSTRG.13719.1	0	0	0	0	22
MSTRG.1372.1	1107	1	0.314936	37	0
MSTRG.13724.1	9875	7	0.319724	319	17
MSTRG.13728.1	0	0	0	0	48
MSTRG.1373.1	0	0	0	0	0
MSTRG.13731.1	0	0	0	0	40
MSTRG.13733.9	0	0	0	0	20
MSTRG.13736.1	160	2	0.0226053	32	27
MSTRG.13743.6	0	0	0	0	18
MSTRG.13745.1	76	1	0.00891391	80	33
MSTRG.13752.10	352	3	0.0359477	132	60
MSTRG.13753.1	0	0	0	0	42
MSTRG.13759.1	0	0	0	0	0
MSTRG.1376.1	0	0	0	0	52
MSTRG.13760.1	0	0	0	0	0
MSTRG.13769.1	0	0	0	0	0
MSTRG.1377.1	96	1	0.040387	8	30
MSTRG.13770.2	6128	3	0.817176	113	53
MSTRG.13772.1	0	0	0	0	42
MSTRG.13773.1	0	0	0	0	57
MSTRG.13780.1	0	0	0	0	56
MSTRG.13783.3	337	2	0.21235	56	30
MSTRG.13784.44	0	0	0	0	32
MSTRG.13784.45	0	0	0	0	56
MSTRG.13785.1	667	2	0.248695	1	26
MSTRG.13788.1	0	0	0	0	48
MSTRG.13789.1	0	0	0	0	38
MSTRG.13790.1	0	0	0	0	62
MSTRG.13795.2	402	3	0.575107	29	61
MSTRG.13802.1	0	0	0	0	49
MSTRG.13804.52	0	0	0	0	55
MSTRG.13812.1	5520	3	0.785318	110	14
MSTRG.13822.3	0	0	0	0	45
MSTRG.13823.17	0	0	0	0	71
MSTRG.13830.15	100	1	0.010491	159	36
MSTRG.13845.19	0	0	0	0	45
MSTRG.1385.2	0	0	0	0	80
MSTRG.1385.54	4222	1	0.863748	35	50
MSTRG.13853.7	287	2	0.0297718	154	28
MSTRG.13864.1	0	0	0	0	34
MSTRG.13865.3	69	1	0.0100276	94	88
MSTRG.13868.1	71	1	0.0270889	17	54
MSTRG.13869.1	0	0	0	0	61
MSTRG.1387.1	797	2	0.0345066	135	37
MSTRG.13876.1	0	0	0	0	35
MSTRG.13881.46	56	1	0.020371	43	25
MSTRG.13889.1	0	0	0	0	0
MSTRG.13890.1	203	2	0.250927	16	23
MSTRG.13894.1	0	0	0	0	28
MSTRG.13901.1	0	0	0	0	36
MSTRG.13902.7	0	0	0	0	44
MSTRG.13902.8	0	0	0	0	91
MSTRG.13906.3	0	0	0	0	56
MSTRG.1391.9	0	0	0	0	63
MSTRG.13910.1	0	0	0	0	0
MSTRG.13911.19	0	0	0	0	10
MSTRG.13913.1	0	0	0	0	19
MSTRG.13915.19	141	2	0.0203317	100	63
MSTRG.13919.1	0	0	0	0	110
MSTRG.13923.1	5651	10	0.0733391	845	53
MSTRG.13932.1	0	0	0	0	0
MSTRG.13936.1	26	1	0.0225303	25	48
MSTRG.13937.1	525	6	0.0433669	68	39
MSTRG.13940.1	0	0	0	0	49
MSTRG.13945.1	0	0	0	0	31
MSTRG.13957.1	6545	4	0.714832	106	35
MSTRG.13958.1	0	0	0	0	80
MSTRG.13962.1	0	0	0	0	41
MSTRG.13964.4	0	0	0	0	18
MSTRG.13965.1	0	0	0	0	72
MSTRG.13972.1	0	0	0	0	40
MSTRG.13978.4	0	0	0	0	34
MSTRG.13979.20	0	0	0	0	31
MSTRG.13992.3	0	0	0	0	42
MSTRG.13994.28	0	0	0	0	31
MSTRG.13994.30	0	0	0	0	32
MSTRG.13994.37	0	0	0	0	45
MSTRG.13995.3	0	0	0	0	32
MSTRG.13999.13	1888	3	0.115509	98	40
MSTRG.14.94	225	3	0.389273	1	38
MSTRG.14002.1	0	0	0	0	49
MSTRG.1401.14	0	0	0	0	12
MSTRG.1401.16	0	0	0	0	12
MSTRG.14018.2	0	0	0	0	39
MSTRG.1402.1	0	0	0	0	16
MSTRG.14031.11	94	1	0.051905	5	30
MSTRG.14033.1	1278	3	0.571556	19	44
MSTRG.14034.1	5341	1	1	14	33
MSTRG.14035.1	0	0	0	0	33
MSTRG.14037.2	7395	3	0.98142	0	59
MSTRG.14038.2	8064	5	0.465052	207	219
MSTRG.14038.5	8128	6	0.246857	364	227
MSTRG.14052.1	0	0	0	0	46
MSTRG.14054.103	13543	20	0.693056	204	46
MSTRG.14057.1	4748	29	0.263412	193	25
MSTRG.14058.1	7422	6	0.727291	143	33
MSTRG.14059.1	980	4	0.475959	20	31
MSTRG.14060.1	0	0	0	0	45
MSTRG.14061.1	1883	9	0.309449	45	76
MSTRG.14061.4	2479	5	0.544955	31	28
MSTRG.14062.1	422	2	0.561917	31	26
MSTRG.14063.1	2280	4	0.425611	53	60
MSTRG.14063.58	16092	13	0.972738	122	42
MSTRG.14063.60	6032	17	0.599424	205	72
MSTRG.14067.11	6564	17	0.43661	114	58
MSTRG.14067.6	2959	9	0.398895	12	32
MSTRG.14068.11	27560	82	0.435442	618	54
MSTRG.1407.17	0	0	0	0	44
MSTRG.1407.6	4915	9	0.0477342	663	59
MSTRG.14074.1	572	4	0.147119	47	24
MSTRG.14075.1	6989	30	0.393746	135	32
MSTRG.14076.4	9901	25	0.579311	187	43
MSTRG.14077.1	4745	13	0.634868	77	35
MSTRG.14078.156	39407	61	0.785845	474	28
MSTRG.14078.17	3645	15	0.250567	91	45
MSTRG.14078.171	12252	26	0.551519	149	65
MSTRG.14078.19	50486	113	0.617105	882	56
MSTRG.14078.83	14651	35	0.781095	319	7
MSTRG.14079.11	11325	31	0.697395	195	10
MSTRG.14079.36	7630	24	0.810151	143	70
MSTRG.14079.5	19257	19	0.937902	189	52
MSTRG.14079.57	2026	7	0.475587	67	31
MSTRG.14082.1	3000	10	0.912131	16	26
MSTRG.14084.1	507	3	1	53	27
MSTRG.14086.1	2994	12	0.55692	60	23
MSTRG.14086.2	39053	82	0.634637	679	14
MSTRG.14087.38	12146	34	0.844058	143	51
MSTRG.14087.41	38414	92	0.728117	613	59
MSTRG.14087.45	459	3	0.130732	109	41
MSTRG.14087.7	26396	54	0.535079	475	19
MSTRG.14089.1	8422	17	0.947463	40	38
MSTRG.1409.1	0	0	0	0	62
MSTRG.14095.1	421	3	0.391264	3	31
MSTRG.14096.1	4632	6	0.738403	76	40
MSTRG.14097.1	144	2	0.0810355	0	0
MSTRG.14099.1	975	1	0.997953	0	0
MSTRG.141.1	0	0	0	0	75
MSTRG.1410.1	0	0	0	0	59
MSTRG.14100.1	605	1	1	0	0
MSTRG.14102.1	4693	9	0.45273	0	0
MSTRG.14109.1	0	0	0	0	0
MSTRG.14110.1	0	0	0	0	0
MSTRG.14113.1	233	1	0.995726	0	0
MSTRG.14114.1	4230	3	0.814558	0	0
MSTRG.14117.1	280	3	0.406977	0	0
MSTRG.14118.1	299	3	0.152941	0	0
MSTRG.1412.1	0	0	0	0	18
MSTRG.14120.1	638	1	1	0	0
MSTRG.14121.1	240	1	1	0	0
MSTRG.14122.1	274	2	0.996364	0	0
MSTRG.14124.1	3633	7	0.841362	0	0
MSTRG.14127.1	981	1	0.998982	0	0
MSTRG.14128.1	2055	2	0.983724	0	0
MSTRG.1413.1	0	0	0	0	0
MSTRG.14131.1	266	2	1	0	0
MSTRG.14132.1	405	1	1	0	0
MSTRG.14134.1	711	3	1	0	0
MSTRG.14137.1	1121	3	0.971404	0	0
MSTRG.14138.2	1665	2	1	0	0
MSTRG.14139.1	218	1	1	0	0
MSTRG.1414.1	0	0	0	0	0
MSTRG.14144.1	424	1	1	0	0
MSTRG.14145.1	967	3	1	0	0
MSTRG.14147.1	3117	3	1	0	0
MSTRG.14148.1	2193	2	0.986061	0	0
MSTRG.14150.3	1360	3	0.998532	0	0
MSTRG.14159.1	861	5	0.0888728	0	0
MSTRG.1416.25	186	1	0.0098852	163	48
MSTRG.1416.4	7656	5	0.398522	125	74
MSTRG.14161.1	1149	2	0.495259	0	0
MSTRG.14171.1	889	1	0.986681	0	0
MSTRG.14172.1	897	1	1	0	0
MSTRG.14173.1	1050	4	1	0	0
MSTRG.14179.1	0	0	0	0	0
MSTRG.14180.1	0	0	0	0	0
MSTRG.14181.1	0	0	0	0	0
MSTRG.14182.1	2	1	0.00498753	0	0
MSTRG.14184.1	673	3	0.489455	0	0
MSTRG.14185.1	817	3	0.977273	0	0
MSTRG.14186.1	4631	7	0.965798	0	0
MSTRG.14189.1	536	2	1	0	0
MSTRG.14191.1	1802	3	0.868015	0	0
MSTRG.14192.1	428	1	0.986175	0	0
MSTRG.14193.1	518	1	0.465827	0	0
MSTRG.14196.1	1800	6	0.706714	0	0
MSTRG.14197.1	1147	4	0.293952	0	0
MSTRG.14200.1	2125	2	0.948237	0	0
MSTRG.14201.1	762	5	0.679144	0	0
MSTRG.14202.1	464	1	1	0	0
MSTRG.14203.1	2646	4	1	0	0
MSTRG.14211.1	478	2	0.486762	0	0
MSTRG.14213.5	4602	5	0.99288	0	0
MSTRG.14215.1	2489	3	0.695057	0	0
MSTRG.14223.1	1605	4	0.977467	0	0
MSTRG.14225.4	1642	2	0.995755	0	0
MSTRG.14226.1	312	1	1	0	0
MSTRG.14227.2	1844	1	1	0	0
MSTRG.14229.1	38	1	0.132867	0	0
MSTRG.14232.1	36	1	0.0911392	0	0
MSTRG.14235.1	5748	15	0.917332	0	0
MSTRG.1424.1	0	0	0	0	68
MSTRG.14250.1	1117	2	0.346035	0	0
MSTRG.14251.1	5370	3	0.994444	0	0
MSTRG.14256.1	0	0	0	0	0
MSTRG.14257.1	213	1	1	0	0
MSTRG.14258.1	276	1	1	0	0
MSTRG.1426.4	0	0	0	0	46
MSTRG.14260.3	800	13	0.209041	0	0
MSTRG.14262.1	720	1	1	0	0
MSTRG.14263.1	624	2	0.932735	0	0
MSTRG.14268.1	3465	6	0.696482	0	0
MSTRG.14269.1	2087	8	0.419329	0	0
MSTRG.14276.1	211	1	1	0	0
MSTRG.14278.1	4815	2	1	0	0
MSTRG.1428.10	0	0	0	0	61
MSTRG.1428.2	0	0	0	0	46
MSTRG.1428.4	316	2	0.0396586	91	21
MSTRG.1428.6	170	2	0.00705804	169	31
MSTRG.14281.1	203	2	0.10844	0	0
MSTRG.14283.1	398	1	1	0	0
MSTRG.14286.2	3972	5	0.907471	0	0
MSTRG.14287.1	4482	5	0.992471	0	0
MSTRG.14288.1	4426	7	0.989714	0	0
MSTRG.1429.1	0	0	0	0	18
MSTRG.14290.1	3977	2	0.994996	0	0
MSTRG.14293.1	4354	2	0.992252	0	0
MSTRG.14295.2	0	1	0	0	0
MSTRG.14296.3	0	1	0	0	0
MSTRG.14297.4	0	1	0	0	0
MSTRG.1430.1	11139	16	0.183283	662	37
MSTRG.14300.1	3813	8	0.944747	0	0
MSTRG.14302.1	385	2	0.989717	0	0
MSTRG.14303.1	0	0	0	0	0
MSTRG.14308.1	3956	7	0.931043	0	0
MSTRG.14309.2	2201	6	0.983907	0	0
MSTRG.14310.1	0	2	0	0	0
MSTRG.14311.1	4270	4	0.999298	0	0
MSTRG.14314.2	537	1	0.535928	0	0
MSTRG.14315.1	0	0	0	0	0
MSTRG.14317.1	993	2	0.93152	0	0
MSTRG.14326.2	1884	9	0.453867	0	0
MSTRG.14328.1	0	1	0	0	0
MSTRG.14335.2	672	1	1	0	0
MSTRG.14337.1	3663	3	0.961165	0	0
MSTRG.14338.1	0	0	0	0	0
MSTRG.1434.2	0	0	0	0	57
MSTRG.1434.9	0	1	0	0	46
MSTRG.14341.2	3532	6	0.937119	0	0
MSTRG.14351.1	3758	5	0.98197	0	0
MSTRG.14354.1	0	0	0	0	0
MSTRG.14355.1	403	2	0.997525	0	0
MSTRG.14357.1	235	1	0.975104	0	0
MSTRG.14362.1	3447	5	0.937959	0	0
MSTRG.14364.1	0	0	0	0	0
MSTRG.14367.7	955	2	0.922705	0	0
MSTRG.14368.1	0	1	0	0	0
MSTRG.14369.1	0	1	0	0	0
MSTRG.14374.1	2861	4	0.794281	0	0
MSTRG.14375.1	258	5	0.0729844	0	0
MSTRG.14377.1	0	1	0	0	0
MSTRG.14378.1	242	1	1	0	0
MSTRG.14383.1	996	2	0.58042	0	0
MSTRG.14385.1	1122	4	0.987676	0	0
MSTRG.14400.1	1370	6	0.39814	0	0
MSTRG.14402.1	1898	1	1	0	0
MSTRG.14409.1	3170	6	0.954532	0	0
MSTRG.1441.1	337	3	0.423899	1	50
MSTRG.14410.1	992	1	1	0	0
MSTRG.14416.1	545	1	0.998168	0	0
MSTRG.14420.1	2916	6	0.884172	0	0
MSTRG.14424.1	1232	3	0.792283	0	0
MSTRG.14427.1	817	3	0.995128	0	0
MSTRG.14431.1	0	2	0	0	0
MSTRG.14432.1	0	0	0	0	0
MSTRG.14435.1	3167	4	0.98507	0	0
MSTRG.14439.1	2162	4	0.674571	0	0
MSTRG.1444.18	0	0	0	0	35
MSTRG.14442.1	331	1	1	0	0
MSTRG.14446.1	483	1	1	0	0
MSTRG.14447.1	0	1	0	0	0
MSTRG.14449.1	230	1	0.488323	0	0
MSTRG.14450.1	1459	4	1	0	0
MSTRG.14451.1	982	2	1	0	0
MSTRG.14454.2	466	2	0.543757	0	0
MSTRG.14455.1	0	1	0	0	0
MSTRG.14456.1	0	1	0	0	0
MSTRG.14458.1	109	1	0.521531	0	0
MSTRG.1446.1	0	0	0	0	65
MSTRG.1446.46	92	1	0.00294589	290	72
MSTRG.14461.1	3034	10	0.979658	0	0
MSTRG.14462.1	451	2	0.997788	0	0
MSTRG.14463.1	0	0	0	0	0
MSTRG.14464.1	482	1	0.99177	0	0
MSTRG.14467.1	1520	3	0.94176	0	0
MSTRG.14468.1	984	2	0.923944	0	0
MSTRG.14469.1	152	1	0.66087	0	0
MSTRG.14470.1	456	2	1	0	0
MSTRG.14473.1	0	1	0	0	0
MSTRG.14479.1	504	1	1	0	0
MSTRG.1448.1	0	0	0	0	15
MSTRG.14482.1	228	3	0.0799439	0	0
MSTRG.14484.1	0	1	0	0	0
MSTRG.14488.1	0	0	0	0	0
MSTRG.14489.1	0	0	0	0	0
MSTRG.14496.1	756	2	0.253436	0	0
MSTRG.14497.1	467	1	1	0	0
MSTRG.14498.1	85	2	0.03555	0	0
MSTRG.145.1	0	0	0	0	57
MSTRG.1450.1	6869	2	0.998691	7	71
MSTRG.14507.4	2772	5	0.960166	0	0
MSTRG.14509.1	2628	5	0.912183	0	0
MSTRG.14511.1	2479	5	0.855122	0	0
MSTRG.14512.1	113	2	0.412409	0	0
MSTRG.14515.1	0	0	0	0	0
MSTRG.14518.1	1732	7	0.9347	0	0
MSTRG.14523.1	2876	1	0.999652	0	0
MSTRG.14528.2	148	3	0.0518389	0	0
MSTRG.14530.1	0	0	0	0	0
MSTRG.14531.1	1532	2	0.817503	0	0
MSTRG.14535.1	276	1	0.452459	0	0
MSTRG.14538.1	0	10	0	0	0
MSTRG.14540.1	1039	3	0.475733	0	0
MSTRG.14544.1	0	1	0	0	0
MSTRG.14547.1	1703	2	0.605188	0	0
MSTRG.14556.1	0	1	0	0	0
MSTRG.14558.1	955	1	1	0	0
MSTRG.14560.1	1313	4	0.98945	0	0
MSTRG.14563.1	2783	5	0.999641	0	0
MSTRG.14565.1	225	2	0.974026	0	0
MSTRG.14569.1	0	1	0	0	0
MSTRG.14570.1	409	2	0.997561	0	0
MSTRG.14574.1	2292	3	0.999564	0	0
MSTRG.14578.1	1362	2	0.508019	0	0
MSTRG.14588.1	2429	3	0.999588	0	0
MSTRG.14590.1	968	3	0.778135	0	0
MSTRG.14608.1	591	7	0.226959	0	0
MSTRG.14612.1	2261	9	0.908397	0	0
MSTRG.14613.1	1514	4	0.977405	0	0
MSTRG.14615.1	2131	3	0.829183	0	0
MSTRG.14620.1	1775	3	0.69526	0	0
MSTRG.14621.1	0	1	0	0	0
MSTRG.14626.1	2477	3	1	0	0
MSTRG.14627.3	0	1	0	0	0
MSTRG.14632.1	701	2	0.998575	0	0
MSTRG.14635.1	515	1	1	0	0
MSTRG.14636.1	859	1	0.547134	0	0
MSTRG.14637.1	0	0	0	0	0
MSTRG.14638.1	1571	7	0.626146	0	0
MSTRG.1464.2	0	0	0	0	42
MSTRG.14641.1	644	6	0.270134	0	0
MSTRG.14645.1	2052	4	0.830433	0	0
MSTRG.14647.1	1064	3	0.992537	0	0
MSTRG.14648.1	1146	2	0.998258	0	0
MSTRG.1465.28	1171	7	0.0463395	239	29
MSTRG.14652.1	0	1	0	0	0
MSTRG.14653.1	492	2	0.461972	0	0
MSTRG.14656.1	687	4	0.994211	0	0
MSTRG.14658.1	577	1	0.988014	0	0
MSTRG.1466.1	0	0	0	0	43
MSTRG.14665.1	0	1	0	0	0
MSTRG.14666.1	0	1	0	0	0
MSTRG.14669.1	263	1	1	0	0
MSTRG.14670.1	0	3	0	0	0
MSTRG.14672.1	394	1	0.64065	0	0
MSTRG.14673.1	130	1	0.160099	0	0
MSTRG.14680.1	2390	2	0.999582	0	0
MSTRG.14684.1	2365	3	1	0	0
MSTRG.14685.1	2136	3	0.931125	0	0
MSTRG.14688.1	2097	3	0.894243	0	0
MSTRG.14692.1	1529	4	0.642437	0	0
MSTRG.14694.1	352	3	0.29983	0	0
MSTRG.14695.1	2214	3	0.951849	0	0
MSTRG.14698.2	1513	2	1	0	0
MSTRG.14699.1	46	2	0.0195578	0	0
MSTRG.147.1	54	3	0.00535661	64	58
MSTRG.14702.1	1896	5	0.805438	0	0
MSTRG.14705.1	334	1	1	0	0
MSTRG.14706.1	247	1	1	0	0
MSTRG.14708.1	2245	2	0.967255	0	0
MSTRG.14709.1	0	1	0	0	0
MSTRG.1471.1	0	0	0	0	30
MSTRG.14711.1	0	1	0	0	0
MSTRG.14716.1	0	1	0	0	0
MSTRG.14723.1	0	3	0	0	0
MSTRG.14725.1	2197	3	0.98476	0	0
MSTRG.14727.1	2160	5	0.953222	0	0
MSTRG.14736.1	0	1	0	0	0
MSTRG.14737.1	2219	6	0.997303	0	0
MSTRG.14741.1	0	1	0	0	0
MSTRG.14752.1	0	1	0	0	0
MSTRG.14758.2	1073	1	1	0	0
MSTRG.14759.1	1051	3	0.495989	0	0
MSTRG.14764.1	818	3	0.380819	0	0
MSTRG.14770.1	0	1	0	0	0
MSTRG.14771.1	339	3	0.603203	0	0
MSTRG.14772.1	2086	5	0.997132	0	0
MSTRG.14773.1	2115	5	0.999527	0	0
MSTRG.14787.1	0	0	0	0	0
MSTRG.14790.1	0	1	0	0	0
MSTRG.14791.1	1612	3	0.770923	0	0
MSTRG.14792.1	0	1	0	0	0
MSTRG.14793.1	0	0	0	0	0
MSTRG.14794.1	1978	3	0.97199	0	0
MSTRG.148.1	0	0	0	0	33
MSTRG.14806.1	0	2	0	0	0
MSTRG.14807.1	2015	3	0.990172	0	0
MSTRG.14808.1	1241	3	0.967264	0	0
MSTRG.14811.1	2023	1	1	0	0
MSTRG.14812.1	1892	3	0.927906	0	0
MSTRG.14814.1	0	1	0	0	0
MSTRG.14817.2	317	2	0.156775	0	0
MSTRG.14819.1	0	0	0	0	0
MSTRG.1482.19	0	0	0	0	24
MSTRG.1482.4	0	0	0	0	12
MSTRG.14824.1	0	1	0	0	0
MSTRG.14825.1	77	1	0.0723005	0	0
MSTRG.14827.1	563	1	0.998227	0	0
MSTRG.14828.1	260	2	1	0	0
MSTRG.1483.1	80	1	0.00451824	150	66
MSTRG.14833.1	1953	1	1	0	0
MSTRG.14837.1	0	1	0	0	0
MSTRG.14838.1	0	1	0	0	0
MSTRG.14839.1	721	1	0.998615	0	0
MSTRG.14841.1	537	1	0.401046	0	0
MSTRG.14842.1	0	1	0	0	0
MSTRG.14843.1	0	0	0	0	0
MSTRG.14844.1	457	2	0.399127	0	0
MSTRG.14847.1	515	2	1	0	0
MSTRG.14849.1	1900	4	0.97386	0	0
MSTRG.1485.1	0	0	0	0	22
MSTRG.14850.1	322	1	0.964072	0	0
MSTRG.14852.26	0	0	0	0	0
MSTRG.14853.2	0	0	0	0	0
MSTRG.14854.1	1241	3	0.64501	0	0
MSTRG.14855.1	1798	5	0.942842	0	0
MSTRG.14858.1	202	1	0.971154	0	0
MSTRG.14859.1	0	0	0	0	0
MSTRG.14861.1	0	0	0	0	0
MSTRG.14862.1	439	2	1	0	0
MSTRG.14864.1	0	1	0	0	0
MSTRG.14866.1	0	1	0	0	0
MSTRG.14867.1	0	1	0	0	0
MSTRG.14873.1	0	0	0	0	0
MSTRG.14874.1	255	2	0.139879	0	0
MSTRG.14877.1	1858	6	0.997316	0	0
MSTRG.14881.1	326	2	0.169703	0	0
MSTRG.14884.1	502	1	0.967245	0	0
MSTRG.14885.1	1748	1	1	0	0
MSTRG.14887.1	230	2	0.120735	0	0
MSTRG.14891.1	247	1	1	0	0
MSTRG.14892.1	0	1	0	0	0
MSTRG.14896.1	0	1	0	0	0
MSTRG.14897.1	332	2	0.176408	0	0
MSTRG.14898.1	864	4	1	0	0
MSTRG.14902.1	1890	3	0.999471	0	0
MSTRG.14903.1	507	2	0.416256	0	0
MSTRG.14905.1	546	1	1	0	0
MSTRG.14906.1	170	2	0.286195	0	0
MSTRG.14917.2	0	1	0	0	0
MSTRG.14919.1	0	1	0	0	0
MSTRG.1492.1	0	0	0	0	43
MSTRG.14922.1	1275	1	0.742574	0	0
MSTRG.14923.1	0	1	0	0	0
MSTRG.14927.1	0	1	0	0	0
MSTRG.14930.1	1745	4	0.966224	0	0
MSTRG.14934.1	1613	2	0.995679	0	0
MSTRG.14939.1	1133	2	0.624587	0	0
MSTRG.14941.1	484	6	0.26859	0	0
MSTRG.14942.1	0	0	0	0	0
MSTRG.14943.1	1787	2	0.991676	0	0
MSTRG.14947.1	0	1	0	0	0
MSTRG.14947.3	0	1	0	0	0
MSTRG.14948.1	0	1	0	0	0
MSTRG.14952.1	650	2	1	0	0
MSTRG.14955.1	691	4	0.444659	0	0
MSTRG.14959.1	1711	5	0.968308	0	0
MSTRG.14960.1	1729	3	0.991968	0	0
MSTRG.14961.1	264	1	1	0	0
MSTRG.14962.1	612	4	0.35132	0	0
MSTRG.14968.1	0	1	0	0	0
MSTRG.14968.2	0	3	0	0	0
MSTRG.14969.1	0	1	0	0	0
MSTRG.14970.1	91	2	0.0540701	0	0
MSTRG.14974.1	319	1	1	0	0
MSTRG.14975.1	852	3	0.49277	0	0
MSTRG.14976.1	924	4	0.550656	0	0
MSTRG.14978.1	1716	3	0.999418	0	0
MSTRG.14981.1	0	1	0	0	0
MSTRG.14982.1	1076	4	0.628138	0	0
MSTRG.14983.1	1339	4	0.806141	0	0
MSTRG.14993.1	1215	2	0.725373	0	0
MSTRG.14994.1	301	2	0.181107	0	0
MSTRG.14997.1	1098	3	0.99909	0	0
MSTRG.14998.1	1645	4	0.978002	0	0
MSTRG.15.1	284	2	0.112297	54	31
MSTRG.15.2	287	2	0.0789546	25	45
MSTRG.1501.1	0	0	0	0	20
MSTRG.15014.1	0	1	0	0	0
MSTRG.15016.1	1579	2	0.979529	0	0
MSTRG.15018.1	1501	4	0.994698	0	0
MSTRG.15019.1	204	1	1	0	0
MSTRG.15020.1	1095	2	0.702373	0	0
MSTRG.15021.1	1510	3	0.984997	0	0
MSTRG.15022.1	1603	4	1	0	0
MSTRG.15026.1	0	1	0	0	0
MSTRG.15027.1	1585	1	0.99874	0	0
MSTRG.15029.1	0	1	0	0	0
MSTRG.15030.1	0	2	0	0	0
MSTRG.15032.1	1530	2	1	0	0
MSTRG.15034.1	1401	5	0.894065	0	0
MSTRG.15038.1	56	4	0.0361757	0	0
MSTRG.15041.1	0	1	0	0	0
MSTRG.15043.1	1513	5	0.9755	0	0
MSTRG.15044.1	0	1	0	0	0
MSTRG.15052.2	776	1	1	0	0
MSTRG.15054.1	349	1	0.228702	0	0
MSTRG.15058.1	1463	1	0.999317	0	0
MSTRG.15061.1	1500	4	0.992063	0	0
MSTRG.15062.1	260	2	0.234023	0	0
MSTRG.15063.1	0	2	0	0	0
MSTRG.15064.1	1305	3	0.859684	0	0
MSTRG.15065.1	0	1	0	0	0
MSTRG.15068.1	1441	3	0.999307	0	0
MSTRG.15069.1	619	3	1	0	0
MSTRG.1507.1	0	0	0	0	58
MSTRG.15071.2	0	1	0	0	0
MSTRG.15077.1	1459	4	1	0	0
MSTRG.15078.1	679	1	0.933975	0	0
MSTRG.15079.1	0	1	0	0	0
MSTRG.15080.1	0	1	0	0	0
MSTRG.15083.1	1315	1	1	0	0
MSTRG.15084.1	261	1	1	0	0
MSTRG.15085.1	456	2	0.322718	0	0
MSTRG.15086.1	556	3	0.380301	0	0
MSTRG.15089.1	1456	4	0.999314	0	0
MSTRG.1509.11	0	0	0	0	45
MSTRG.15090.1	505	2	0.366739	0	0
MSTRG.15093.1	293	1	1	0	0
MSTRG.15094.1	0	1	0	0	0
MSTRG.15095.1	55	1	0.199275	0	0
MSTRG.15097.1	1443	1	0.999307	0	0
MSTRG.15098.1	0	1	0	0	0
MSTRG.15099.1	1429	2	0.999301	0	0
MSTRG.15100.1	257	2	0.996124	0	0
MSTRG.15101.1	0	0	0	0	0
MSTRG.15102.1	0	0	0	0	0
MSTRG.15104.1	679	1	1	0	0
MSTRG.15105.1	1413	1	1	0	0
MSTRG.15106.1	0	3	0	0	0
MSTRG.15107.1	0	1	0	0	0
MSTRG.15108.1	414	4	0.988067	0	0
MSTRG.15110.1	269	1	1	0	0
MSTRG.15111.1	0	1	0	0	0
MSTRG.15113.1	360	1	1	0	0
MSTRG.15115.1	121	1	0.340845	0	0
MSTRG.15117.1	324	1	1	0	0
MSTRG.15119.1	427	2	1	0	0
MSTRG.1512.6	0	0	0	0	33
MSTRG.15120.1	5	1	0.00600962	0	0
MSTRG.15122.1	34	1	0.112211	0	0
MSTRG.15124.1	295	1	1	0	0
MSTRG.15126.1	219	1	1	0	0
MSTRG.15127.1	0	2	0	0	0
MSTRG.15133.1	988	6	0.720642	0	0
MSTRG.15134.1	556	2	0.937605	0	0
MSTRG.15135.1	0	0	0	0	0
MSTRG.15136.1	0	1	0	0	0
MSTRG.15137.1	0	1	0	0	0
MSTRG.15141.1	1344	2	0.981022	0	0
MSTRG.15142.1	0	1	0	0	0
MSTRG.15145.1	1197	2	0.995012	0	0
MSTRG.15146.1	0	0	0	0	0
MSTRG.15147.1	0	1	0	0	0
MSTRG.15148.1	1078	2	0.802681	0	0
MSTRG.15150.1	1335	1	0.999251	0	0
MSTRG.15151.1	520	4	0.848287	0	0
MSTRG.15153.1	1065	1	1	0	0
MSTRG.15154.1	11	1	0.052381	0	0
MSTRG.15155.1	1334	2	0.999251	0	0
MSTRG.15157.2	0	1	0	0	0
MSTRG.15158.1	1101	3	0.867612	0	0
MSTRG.15159.1	319	1	0.683084	0	0
MSTRG.15160.1	1337	1	1	0	0
MSTRG.15161.1	493	1	0.984032	0	0
MSTRG.15162.1	0	1	0	0	0
MSTRG.15163.1	233	1	1	0	0
MSTRG.15164.1	0	0	0	0	0
MSTRG.15165.1	1138	2	0.998246	0	0
MSTRG.15167.1	625	2	0.586304	0	0
MSTRG.15170.1	422	2	1	0	0
MSTRG.15171.1	0	1	0	0	0
MSTRG.15172.1	174	3	0.136364	0	0
MSTRG.15174.1	0	0	0	0	0
MSTRG.15175.1	0	1	0	0	0
MSTRG.15177.1	583	4	0.521467	0	0
MSTRG.15178.1	196	1	0.151235	0	0
MSTRG.15179.1	612	2	0.628337	0	0
MSTRG.1518.2	0	0	0	0	29
MSTRG.15182.1	1239	1	1	0	0
MSTRG.15187.1	1254	1	0.999203	0	0
MSTRG.15188.1	1064	6	0.986098	0	0
MSTRG.15190.1	1025	2	1	0	0
MSTRG.15193.1	473	2	0.99789	0	0
MSTRG.15194.1	1082	2	0.871176	0	0
MSTRG.15195.1	677	1	0.52117	0	0
MSTRG.15196.1	1286	3	0.989231	0	0
MSTRG.15197.1	650	3	1	0	0
MSTRG.15198.1	1002	1	0.773745	0	0
MSTRG.15202.1	296	1	1	0	0
MSTRG.15203.2	0	1	0	0	0
MSTRG.15207.1	0	1	0	0	0
MSTRG.1521.18	0	0	0	0	34
MSTRG.15210.1	1228	3	0.956386	0	0
MSTRG.15212.1	1157	2	0.998274	0	0
MSTRG.15213.1	548	2	0.445167	0	0
MSTRG.15214.1	1272	1	1	0	0
MSTRG.15215.1	1277	3	0.999218	0	0
MSTRG.15216.1	1263	3	0.990588	0	0
MSTRG.15219.1	148	3	0.119548	0	0
MSTRG.1522.1	0	0	0	0	48
MSTRG.15223.1	298	1	0.615702	0	0
MSTRG.15225.1	622	1	0.487461	0	0
MSTRG.15227.1	0	5	0	0	0
MSTRG.15231.1	709	3	0.58258	0	0
MSTRG.15234.1	1227	4	0.966903	0	0
MSTRG.15235.1	1088	2	0.866932	0	0
MSTRG.15238.1	445	1	1	0	0
MSTRG.15240.1	381	1	1	0	0
MSTRG.15241.1	361	1	1	0	0
MSTRG.15243.1	1207	3	1	0	0
MSTRG.15244.1	1051	2	0.910745	0	0
MSTRG.15245.1	1250	3	0.991277	0	0
MSTRG.15246.1	542	1	0.537698	0	0
MSTRG.15247.1	614	2	0.488854	0	0
MSTRG.15248.1	646	4	0.517628	0	0
MSTRG.15249.1	171	1	0.453581	0	0
MSTRG.15250.1	314	1	0.996825	0	0
MSTRG.15251.1	478	2	1	0	0
MSTRG.15252.1	1084	2	0.978339	0	0
MSTRG.15255.1	1222	3	0.981526	0	0
MSTRG.15259.1	297	2	0.244646	0	0
MSTRG.15260.1	1206	2	0.978102	0	0
MSTRG.15261.1	617	2	0.528706	0	0
MSTRG.15262.1	0	1	0	0	0
MSTRG.15266.1	1191	4	0.979441	0	0
MSTRG.15268.1	375	2	0.316991	0	0
MSTRG.1527.1	0	0	0	0	50
MSTRG.15270.1	0	1	0	0	0
MSTRG.15275.1	305	2	0.246166	0	0
MSTRG.15278.1	1065	3	0.880165	0	0
MSTRG.15282.1	1219	2	0.997545	0	0
MSTRG.15285.1	799	3	1	0	0
MSTRG.15288.1	1199	4	0.999167	0	0
MSTRG.15289.1	1003	1	1	0	0
MSTRG.15290.1	481	1	1	0	0
MSTRG.15291.1	1226	1	0.999185	0	0
MSTRG.15294.1	282	1	1	0	0
MSTRG.15295.1	0	1	0	0	0
MSTRG.15296.1	0	0	0	0	0
MSTRG.15299.1	392	1	1	0	0
MSTRG.153.23	0	0	0	0	13
MSTRG.15300.1	934	4	0.99893	0	0
MSTRG.15302.1	1223	3	0.997553	0	0
MSTRG.15303.1	1154	4	0.982964	0	0
MSTRG.15305.1	1210	1	1	0	0
MSTRG.15306.1	0	1	0	0	0
MSTRG.15307.1	1159	6	0.991446	0	0
MSTRG.15308.1	1222	1	0.999182	0	0
MSTRG.15309.1	368	1	1	0	0
MSTRG.15311.1	1200	2	0.982801	0	0
MSTRG.15312.1	1155	3	0.953757	0	0
MSTRG.15313.1	749	2	0.85017	0	0
MSTRG.15315.1	1010	3	0.834021	0	0
MSTRG.15317.1	0	0	0	0	0
MSTRG.1532.1	52	1	0.0025583	129	17
MSTRG.15320.1	0	1	0	0	0
MSTRG.15321.1	1185	3	0.97853	0	0
MSTRG.15322.1	1123	5	0.938963	0	0
MSTRG.15323.1	1094	2	0.904132	0	0
MSTRG.15324.1	274	2	0.2358	0	0
MSTRG.15325.1	1005	3	0.952607	0	0
MSTRG.15329.1	668	2	0.589585	0	0
MSTRG.15330.1	1072	1	1	0	0
MSTRG.15336.1	1153	2	0.968094	0	0
MSTRG.15337.1	1191	2	0.9925	0	0
MSTRG.15339.1	0	0	0	0	0
MSTRG.15340.1	473	2	0.395485	0	0
MSTRG.15341.1	0	0	0	0	0
MSTRG.15344.1	302	1	0.9967	0	0
MSTRG.15346.1	298	2	0.249164	0	0
MSTRG.15347.1	1167	1	1	0	0
MSTRG.15348.1	1092	4	1	0	0
MSTRG.15349.1	1133	2	0.99386	0	0
MSTRG.15351.1	0	3	0	0	0
MSTRG.15354.1	809	2	0.790039	0	0
MSTRG.15355.1	392	1	1	0	0
MSTRG.15356.1	1030	3	0.869932	0	0
MSTRG.15358.1	0	1	0	0	0
MSTRG.15360.1	0	0	0	0	0
MSTRG.15361.1	0	0	0	0	0
MSTRG.15364.1	1105	2	0.975287	0	0
MSTRG.15367.1	0	1	0	0	0
MSTRG.15368.1	0	0	0	0	0
MSTRG.15369.1	1185	1	0.999157	0	0
MSTRG.15370.1	0	1	0	0	0
MSTRG.15372.1	0	0	0	0	0
MSTRG.15374.1	1107	4	0.958442	0	0
MSTRG.15375.1	1091	1	1	0	0
MSTRG.15376.1	1177	1	1	0	0
MSTRG.15377.1	623	3	0.643595	0	0
MSTRG.15378.1	1105	1	1	0	0
MSTRG.15379.1	430	1	1	0	0
MSTRG.1538.10	0	0	0	0	26
MSTRG.15380.1	1179	1	0.999153	0	0
MSTRG.15381.1	1112	1	1	0	0
MSTRG.15382.1	1152	4	0.999133	0	0
MSTRG.15384.1	1107	3	0.993716	0	0
MSTRG.15385.1	0	1	0	0	0
MSTRG.15389.1	1066	2	1	0	0
MSTRG.15392.1	969	5	0.967066	0	0
MSTRG.15393.1	1100	4	0.936968	0	0
MSTRG.15394.1	551	3	1	0	0
MSTRG.15395.1	42	1	0.0369718	0	0
MSTRG.15397.1	824	2	0.95814	0	0
MSTRG.15398.1	1169	1	0.999145	0	0
MSTRG.154.1	0	0	0	0	43
MSTRG.1540.2	0	0	0	0	37
MSTRG.15401.1	1137	3	0.973459	0	0
MSTRG.15402.1	215	1	0.770609	0	0
MSTRG.15403.1	1166	1	0.999143	0	0
MSTRG.15404.1	1166	1	0.999143	0	0
MSTRG.15405.1	0	1	0	0	0
MSTRG.15408.1	0	1	0	0	0
MSTRG.1541.11	0	0	0	0	50
MSTRG.15412.1	0	0	0	0	0
MSTRG.15413.1	1146	2	0.985383	0	0
MSTRG.15418.1	615	2	1	0	0
MSTRG.1542.10	0	0	0	0	44
MSTRG.15420.1	462	1	0.99784	0	0
MSTRG.15422.1	906	1	0.781034	0	0
MSTRG.15423.1	1159	1	0.999138	0	0
MSTRG.15425.1	904	3	0.984749	0	0
MSTRG.15426.1	1145	2	0.987921	0	0
MSTRG.15428.1	1142	3	0.999125	0	0
MSTRG.15429.1	606	3	0.523316	0	0
MSTRG.15432.1	807	3	0.698097	0	0
MSTRG.15433.1	902	3	0.941545	0	0
MSTRG.15434.1	738	2	0.658929	0	0
MSTRG.1544.11	0	0	0	0	41
MSTRG.1544.29	0	0	0	0	34
MSTRG.1544.9	0	0	0	0	49
MSTRG.15441.1	491	2	0.425846	0	0
MSTRG.15442.1	833	3	0.73263	0	0
MSTRG.15443.2	333	1	1	0	0
MSTRG.15444.1	560	2	0.980736	0	0
MSTRG.15445.1	342	1	1	0	0
MSTRG.15446.1	0	1	0	0	0
MSTRG.15447.1	523	1	1	0	0
MSTRG.15449.1	1146	2	0.999128	0	0
MSTRG.15451.1	316	2	0.275501	0	0
MSTRG.15452.1	310	1	0.270979	0	0
MSTRG.15454.1	1096	1	1	0	0
MSTRG.15456.1	292	1	1	0	0
MSTRG.15459.1	693	4	0.605769	0	0
MSTRG.15460.1	0	0	0	0	0
MSTRG.15461.1	117	3	0.102812	0	0
MSTRG.15462.1	0	0	0	0	0
MSTRG.15463.1	1011	1	0.999012	0	0
MSTRG.15466.1	1134	2	0.999119	0	0
MSTRG.15467.1	552	2	0.508287	0	0
MSTRG.15469.1	621	3	0.998392	0	0
MSTRG.15471.1	1132	5	0.992982	0	0
MSTRG.15472.1	0	0	0	0	0
MSTRG.15473.1	1136	1	0.997366	0	0
MSTRG.15475.1	207	1	0.761029	0	0
MSTRG.15476.1	1127	1	0.992077	0	0
MSTRG.15478.1	0	0	0	0	0
MSTRG.15479.1	625	2	0.55212	0	0
MSTRG.1548.11	0	0	0	0	65
MSTRG.1548.20	0	0	0	0	32
MSTRG.1548.23	0	0	0	0	45
MSTRG.15480.1	0	1	0	0	0
MSTRG.15481.1	504	2	0.669323	0	0
MSTRG.15484.1	0	1	0	0	0
MSTRG.15487.1	395	1	0.417989	0	0
MSTRG.15489.1	310	1	0.953846	0	0
MSTRG.15490.1	1117	1	1	0	0
MSTRG.15491.1	0	1	0	0	0
MSTRG.15492.1	1055	4	0.980483	0	0
MSTRG.15493.1	705	2	1	0	0
MSTRG.15494.1	868	2	0.96875	0	0
MSTRG.15497.1	917	2	0.995657	0	0
MSTRG.155.1	0	0	0	0	46
MSTRG.15500.1	1126	1	0.999113	0	0
MSTRG.15501.1	1023	2	0.999023	0	0
MSTRG.15502.1	549	3	0.998182	0	0
MSTRG.15504.1	199	1	0.956731	0	0
MSTRG.15507.1	1114	2	1	0	0
MSTRG.15511.1	375	1	0.334821	0	0
[truncated: 3,248 more rows]

## Sheet: Table S7
Supplementary Table S7. TFBS motifs in lncRNAs.
Motif	Sequence Name	Strand	Start	End	p-value	q-value	Matched Sequence
MA0533.1	MSTRG.434.6::chrX:8266109-8267109(+)	-	809	829	3.94e-12	2.92e-05	GCCCAAAAGTATGCAACGAAA
MA0533.1	MSTRG.2931.22::chr3R:5907968-5908968(-)	-	969	989	1.24e-10	0.00046	GCCTAAAAGTATGCAATGCTA
MA2318.1	MSTRG.1714.28::chrX:17709153-17710153(+)	+	836	853	4.5e-10	0.00341	TTAGCCAAGACGCGAACC
MA0533.1	MSTRG.7038.107::chr2R:15291346-15292346(-)	+	522	542	6.95e-10	0.00159	gcctgaaagtatgcaacaact
MA0533.1	MSTRG.9347.1::chr2L:6109122-6110122(-)	+	255	275	8.77e-10	0.00159	gctgaaaagtatgctacaaaa
MA0533.1	MSTRG.13601.15::chr3L:18891316-18892316(-)	+	155	175	1.14e-09	0.00159	GCCTTAAAGTATGCTACACAA
MA0533.1	MSTRG.11780.30::chr3L:3473661-3474661(-)	+	293	313	1.29e-09	0.00159	ccagaaaagtatgcaacaaaa
UN0768.1	MSTRG.16056.49::chr3L:25842679-25843679(+)	-	969	986	1.29e-09	0.00641	AACTGGTTTTAACTGGTT
MA1459.1	MSTRG.11537.1::chr3L:1329822-1330822(-)	-	829	846	1.42e-09	0.00608	CATACGGTCACACTGCTA
MA0531.1	MSTRG.8986.2::chr2L:3182970-3183970(-)	-	585	599	1.44e-09	0.011	CCGCTAGATGGCGCC
MA1459.1	MSTRG.8324.8::chr2R:23702406-23703406(-)	-	899	916	1.6e-09	0.00608	AGCACGGTCACACTGCCC
MA0533.1	MSTRG.11778.1::chr3L:3384077-3385077(-)	+	379	399	1.64e-09	0.00173	tcccaaaagtatgctacgaaT
UN0768.1	MSTRG.16056.49::chr3L:25842679-25843679(+)	+	969	986	1.75e-09	0.00641	AACCAGTTAAAACCAGTT
MA0533.1	MSTRG.12328.2::chr3L:8710479-8711479(-)	+	591	611	2.05e-09	0.00175	cccaaaaagtatgctataatT
MA0533.1	MSTRG.3776.1::chr3R:14173398-14174398(+)	+	474	494	2.27e-09	0.00175	GCCAGAAAGTAGGCTACAAAA
MA1700.1	MSTRG.13823.17::chr3L:20348043-20349043(-)	+	455	468	2.35e-09	0.00649	gagcgagcgagaga
MA1700.1	MSTRG.12075.6::chr3L:6262842-6263842(-)	+	730	743	2.35e-09	0.00649	gagcgagcgagaga
UN0108.1	MSTRG.2095.4::chrX:21332153-21333153(-)	-	601	617	2.5e-09	0.0034	TGCGAGCGAGATGGCGA
UN0108.1	MSTRG.6662.1::chr2R:11610485-11611485(+)	+	973	989	2.5e-09	0.0034	tgcgagcgagatggcGA
MA0533.1	MSTRG.4538.1::chr3R:20314076-20315076(-)	+	700	720	2.56e-09	0.00175	GCCCAAAAGCATGCTATAAAA
MA0533.1	MSTRG.1998.7::chrX:20240966-20241966(+)	-	511	531	2.59e-09	0.00175	GTCCAAAAGTATGCTACAAAT
MA0532.1	MSTRG.9318.9::chr2L:5980784-5981784(+)	+	138	152	2.7e-09	0.0201	CGGATTTCCAGGAAA
MA1459.1	MSTRG.1507.1::chrX:16610375-16611375(-)	-	721	738	2.95e-09	0.00638	GCAACGGTCACACTGCCG
MA0533.1	MSTRG.9282.7::chr2L:5826759-5827759(+)	-	497	517	3.34e-09	0.0019	GCCGAAAAATATGCTACAAAA
MA1459.1	MSTRG.586.1::chrX:9673932-9674932(+)	-	905	922	3.36e-09	0.00638	GATACGGTCACACTGGGC
MA0533.1	MSTRG.9021.81::chr2L:3405740-3406740(-)	-	766	786	3.72e-09	0.0019	GTCTAAAAGTATGCAATAAAA
MA0533.1	MSTRG.9395.1::chr2L:6366394-6367394(-)	+	320	340	3.8e-09	0.0019	CCCTAAAAGTATGCTGcactt
MA0533.1	MSTRG.5971.16::chr2R:7617544-7618544(-)	+	472	492	3.84e-09	0.0019	GCTggaaagtatgctacaaat
UN0798.1	MSTRG.1485.1::chrX:15639056-15640056(+)	+	242	255	4.24e-09	0.00532	tttctctcagtgca
UN0798.1	MSTRG.3878.57::chr3R:14372947-14373947(-)	+	513	526	4.24e-09	0.00532	tttctctcagtgca
UN0798.1	MSTRG.818.1::chrX:13276378-13277378(+)	+	600	613	4.24e-09	0.00532	tttctctcagtgca
UN0798.1	MSTRG.9791.32::chr2L:9568154-9569154(-)	-	330	343	4.24e-09	0.00532	TTTCTCTCAGTGCA
UN0798.1	MSTRG.7586.1::chr2R:19285973-19286973(+)	-	899	912	4.24e-09	0.00532	TTTCTCTCAGTGCA
UN0798.1	MSTRG.3297.20::chr3R:10661328-10662328(-)	-	925	938	4.24e-09	0.00532	TTTCTCTCAGTGCA
UN0108.1	MSTRG.1170.3::chrX:4283537-4284537(+)	+	741	757	4.25e-09	0.0034	agcgagcgagagggcaG
MA1700.1	MSTRG.1170.3::chrX:4283537-4284537(+)	+	740	753	4.27e-09	0.00649	gagcgagcgagagg
MA0533.1	MSTRG.13278.2::chr3L:15808771-15809771(-)	+	879	899	4.4e-09	0.00198	Gctcaaaagtatgcagcagaa
MA0533.1	MSTRG.4457.1::chr3R:19509201-19510201(-)	+	702	722	4.54e-09	0.00198	GCCTCAAAGTAGGCAACGTAT
MA2318.1	MSTRG.3931.1::chr3R:15131042-15132042(+)	-	974	991	4.55e-09	0.0131	TTAGCAGAGACACGCACC
UN0108.1	MSTRG.268.1::chrX:7116942-7117942(-)	+	66	82	4.67e-09	0.0034	CGCGAGCGAGATGGCGA
MA0533.1	MSTRG.13254.1::chr3L:15614385-15615385(+)	+	65	85	4.89e-09	0.00201	CCttaaaagtaggcaacaaaa
UN0108.1	MSTRG.10611.13::chr2L:16284343-16285343(-)	-	528	544	4.92e-09	0.0034	TGAGAGCGAGACGGAAA
MA2318.1	MSTRG.1283.6::chrX:13641941-13642941(-)	+	793	810	5.19e-09	0.0131	TTAGCGCAGACTCGAACC
UN0108.1	MSTRG.10164.2::chr2L:12462854-12463854(+)	+	452	468	5.26e-09	0.0034	tgcgagcgagagggcaG
UN0108.1	MSTRG.2038.33::chrX:20511547-20512547(-)	+	788	804	5.26e-09	0.0034	tgcgagcgagagggcaG
UN0108.1	MSTRG.6385.3::chr2R:1632367-1633367(-)	+	370	386	5.83e-09	0.0034	agagagcgagagagcga
UN0108.1	MSTRG.6490.27::chr2R:5261623-5262623(+)	-	493	509	5.83e-09	0.0034	AGAGAGCGAGAGAGCGA
UN0108.1	MSTRG.2187.1::chrY:10938-11938(+)	+	577	593	5.83e-09	0.0034	agagagcgagagagcga
UN0108.1	MSTRG.16074.119::chr3L:26775125-26776125(-)	-	617	633	5.83e-09	0.0034	AGAGAGCGAGAGAGCGA
UN0108.1	MSTRG.6391.1::chr2R:1786083-1787083(-)	+	768	784	5.83e-09	0.0034	agagagcgagagagcga
UN0108.1	MSTRG.16074.122::chr3L:26795024-26796024(-)	-	808	824	5.83e-09	0.0034	AGAGAGCGAGAGAGCGA
MA0533.1	MSTRG.13469.1::chr3L:17598455-17599455(+)	+	128	148	5.87e-09	0.00229	ctctaaaagtatgcaacaaaa
MA0534.1	MSTRG.11903.1::chr3L:4550147-4551147(-)	-	372	386	6.12e-09	0.0457	CAGTTCATTGAACTT
MA0531.1	MSTRG.11511.8::chr3L:1041476-1042476(+)	+	150	164	6.44e-09	0.0245	CCGACAGATGGCGCT
MA0533.1	MSTRG.2919.1::chr3R:5797797-5798797(-)	+	149	169	6.49e-09	0.0024	GCCCAAAATTATGCTACGATT
MA1700.1	MSTRG.11553.3::chr3L:1463736-1464736(-)	+	387	400	6.62e-09	0.00649	gtgcgagcgagaga
MA1700.1	MSTRG.11321.6::chr2L:21828034-21829034(+)	+	655	668	6.62e-09	0.00649	gtgcgagcgagaga
MA1459.1	MSTRG.2645.1::chr3R:5393335-5394335(-)	-	373	390	6.88e-09	0.00939	GCTGCGGTCACACTGGTC
UN0108.2	MSTRG.14078.171::chr3L:23869145-23870145(+)	-	632	644	7.02e-09	0.0162	GCGAGCGAGACGG
MA1459.1	MSTRG.240.18::chrX:6868146-6869146(-)	+	149	166	7.43e-09	0.00939	CAAACGGTCACACTGACC
MA0533.1	MSTRG.10085.3::chr2L:11735426-11736426(+)	-	394	414	7.75e-09	0.00273	GCCCGAAAGTATGCTGCGTAA
MA2318.1	MSTRG.6986.7::chr2R:15010400-15011400(+)	+	496	513	8.16e-09	0.0155	TTAGCAGAGTCACAAACC
MA0533.1	MSTRG.10761.1::chr2L:16945374-16946374(-)	-	337	357	8.43e-09	0.00284	GCATAAAAGTATGCTATGGAA
MA1700.1	MSTRG.7693.13::chr2R:19293237-19294237(+)	-	1	14	8.55e-09	0.00649	GTGCGAGCGAGAGG
MA1700.1	MSTRG.4748.1::chr3R:21185936-21186936(-)	-	112	125	8.55e-09	0.00649	GTGCGAGCGAGAGG
MA1700.1	MSTRG.1064.118::chrX:3294266-3295266(+)	-	832	845	8.55e-09	0.00649	GTGCGAGCGAGAGG
MA2201.1	MSTRG.12234.1::chr3L:7882489-7883489(+)	-	561	573	8.55e-09	0.0326	GACACGCCCCCTT
MA1700.1	MSTRG.10164.2::chr2L:12462854-12463854(+)	+	451	464	8.55e-09	0.00649	gtgcgagcgagagg
MA1700.1	MSTRG.2038.33::chrX:20511547-20512547(-)	+	787	800	8.55e-09	0.00649	gtgcgagcgagagg
MA0086.2	MSTRG.3873.12::chr3R:14288283-14289283(+)	-	277	289	8.55e-09	0.0651	GCGACAGGTGCAC
MA2201.1	MSTRG.12232.1::chr3L:7882661-7883661(-)	+	600	612	8.55e-09	0.0326	GACACGCCCCCTT
UN0108.1	MSTRG.11321.11::chr2L:21866307-21867307(+)	+	282	298	8.62e-09	0.00364	TGTGAGCGAGAGGGAGA
UN0108.1	MSTRG.11323.1::chr2L:21866291-21867291(-)	-	687	703	8.62e-09	0.00364	TGTGAGCGAGAGGGAGA
UN0108.1	MSTRG.1007.45::chrX:2137657-2138657(-)	+	376	392	9.04e-09	0.00364	agagagcgagagagaga
UN0108.1	MSTRG.766.1::chrX:12290620-12291620(-)	+	780	796	9.04e-09	0.00364	agagagcgagagagaga
MA0533.1	MSTRG.5118.1::chr3R:25406969-25407969(+)	+	508	528	9.12e-09	0.00287	GCCGAAATGTATGCAATGGAT
MA0533.1	MSTRG.3284.2::chr3R:9303584-9304584(+)	+	90	110	9.3e-09	0.00287	GCCGCAAAGTATGCAGTGAAA
UN0798.1	MSTRG.11465.37::chr3L:621170-622170(+)	+	470	483	9.4e-09	0.0059	tttctctcagtgta
UN0798.1	MSTRG.1990.2::chrX:20173334-20174334(+)	+	541	554	9.4e-09	0.0059	tttctctcagtgta
UN0798.1	MSTRG.14095.1::chr3L:23995383-23996383(+)	+	835	848	9.4e-09	0.0059	tttctctcagtgta
UN0798.1	MSTRG.11777.9::chr3L:3382293-3383293(+)	-	228	241	9.4e-09	0.0059	TTTCTCTCAGTGTA
UN0798.1	MSTRG.9021.81::chr2L:3405740-3406740(-)	-	287	300	9.4e-09	0.0059	TTTCTCTCAGTGTA
UN0798.1	MSTRG.2737.1::chr3R:3338856-3339856(-)	-	391	404	9.4e-09	0.0059	TTTCTCTCAGTGTA
UN0108.1	MSTRG.14078.171::chr3L:23869145-23870145(+)	-	629	645	9.4e-09	0.00364	TGCGAGCGAGACGGAAC
UN0108.1	MSTRG.13591.1::chr3L:18800060-18801060(+)	-	314	330	9.72e-09	0.00364	TGAGAGCGAGACAGAGA
MA0533.1	MSTRG.4144.22::chr3R:16374149-16375149(-)	+	846	866	9.78e-09	0.0029	GCCCAAGAGTATGCCACAAAT
UN0108.1	MSTRG.4089.179::chr3R:16025078-16026078(+)	-	755	771	1.08e-08	0.00364	TGAGAGCGAGAGAGAGA
UN0108.1	MSTRG.4089.177::chr3R:16025067-16026067(+)	-	766	782	1.08e-08	0.00364	TGAGAGCGAGAGAGAGA
MA0533.1	MSTRG.4878.1::chr3R:23617625-23618625(+)	+	388	408	1.1e-08	0.00313	GCCCCAAAGTATGCTAAGCAA
MA2277.1	MSTRG.4545.1::chr3R:20465944-20466944(+)	-	679	693	1.18e-08	0.0871	AACAATTTCATTGTT
UN0108.1	MSTRG.13524.1::chr3L:18077551-18078551(-)	-	540	556	1.2e-08	0.00364	AGAGAGAGAGACGGCGA
MA1700.1	MSTRG.8073.64::chr2R:22098981-22099981(-)	-	577	590	1.21e-08	0.00666	GCGCGAGCGAGAGG
UN0108.1	MSTRG.2380.5::chrY:2590511-2591511(+)	-	136	152	1.23e-08	0.00364	AGAGAGCGAGAGAGCGG
UN0108.1	MSTRG.2368.1::chrY:2531897-2532897(+)	-	197	213	1.23e-08	0.00364	AGAGAGCGAGAGAGCGG
UN0108.1	MSTRG.2372.1::chrY:2545875-2546875(+)	-	219	235	1.23e-08	0.00364	AGAGAGCGAGAGAGCGG
UN0108.1	MSTRG.5549.1::chr3R:29254916-29255916(+)	+	480	496	1.26e-08	0.00364	CGCGAGCGAGATGGCGC
MA2266.1	MSTRG.3517.1::chr3R:10377043-10378043(+)	+	858	870	1.27e-08	0.0946	gttgctaGGCAAC
UN0108.1	MSTRG.4748.1::chr3R:21185936-21186936(-)	-	108	124	1.3e-08	0.00364	TGCGAGCGAGAGGGCTG
UN0108.1	MSTRG.13591.1::chr3L:18800060-18801060(+)	-	296	312	1.37e-08	0.00364	AGCGAGAGAGAGGGAGA
MA0529.1	MSTRG.7221.1::chr2R:16007338-16008338(+)	-	420	434	1.37e-08	0.0844	GCCAAACTATCGATA
UN0108.1	MSTRG.5775.1::chr3R:31724931-31725931(-)	+	390	406	1.39e-08	0.00364	AGCGAGCGAGACAGAGC
MA0010.1	MSTRG.13301.7::chr3L:16021454-16022454(+)	+	430	443	1.39e-08	0.0986	GTAATAAacaaatc
UN0108.2	MSTRG.4748.1::chr3R:21185936-21186936(-)	-	111	123	1.4e-08	0.0162	GCGAGCGAGAGGG
UN0108.2	MSTRG.8073.64::chr2R:22098981-22099981(-)	-	576	588	1.4e-08	0.0162	GCGAGCGAGAGGG
UN0108.2	MSTRG.10164.2::chr2L:12462854-12463854(+)	+	453	465	1.4e-08	0.0162	gcgagcgagaggg
UN0108.2	MSTRG.1170.3::chrX:4283537-4284537(+)	+	742	754	1.4e-08	0.0162	gcgagcgagaggg
UN0108.2	MSTRG.2038.33::chrX:20511547-20512547(-)	+	789	801	1.4e-08	0.0162	gcgagcgagaggg
MA0533.1	MSTRG.5956.81::chr2R:7532981-7533981(-)	-	737	757	1.42e-08	0.0039	GCCCAAAAGTATGCAGTATTC
UN0798.1	MSTRG.9795.5::chr2L:9633196-9634196(+)	+	843	856	1.46e-08	0.00702	tttttctcagtgca
UN0798.1	MSTRG.4538.1::chr3R:20314076-20315076(-)	-	921	934	1.46e-08	0.00702	TTTTTCTCAGTGCA
MA1700.1	MSTRG.13902.8::chr3L:20949512-20950512(-)	+	422	435	1.49e-08	0.00666	GAGAGAGCGAGAGA
MA1700.1	MSTRG.13906.3::chr3L:20949638-20950638(+)	-	440	453	1.49e-08	0.00666	GAGAGAGCGAGAGA
MA1700.1	MSTRG.4089.179::chr3R:16025078-16026078(+)	-	747	760	1.49e-08	0.00666	GAGAGAGCGAGAGA
MA1700.1	MSTRG.4089.177::chr3R:16025067-16026067(+)	-	758	771	1.49e-08	0.00666	GAGAGAGCGAGAGA
MA1700.1	MSTRG.766.1::chrX:12290620-12291620(-)	+	779	792	1.49e-08	0.00666	gagagagcgagaga
MA1700.1	MSTRG.831.103::chrX:12751860-12752860(-)	-	828	841	1.49e-08	0.00666	GAGAGAGCGAGAGA
MA0533.1	MSTRG.4336.80::chr3R:18507429-18508429(-)	-	488	508	1.57e-08	0.00415	GCACAAAAGTAGGCAGCAGAT
UN0749.1	MSTRG.4545.1::chr3R:20465944-20466944(+)	-	679	693	1.6e-08	0.12	AACAATTTCATTGTT
UN0108.1	MSTRG.11365.19::chr2L:22471735-22472735(-)	+	85	101	1.72e-08	0.00391	cgagagcgagagagaga
MA0533.1	MSTRG.8764.1::chr2L:1625589-1626589(+)	-	142	162	1.79e-08	0.00459	GCCTAAAAGTGTGCTACACAT
UN0108.1	MSTRG.13470.1::chr3L:17606491-17607491(+)	-	417	433	1.8e-08	0.00391	AGAGAGAGAGAGGGAGA
UN0108.1	MSTRG.8937.1::chr2L:2804718-2805718(-)	+	703	719	1.8e-08	0.00391	agagagagagagggaga
UN0108.1	MSTRG.8314.47::chr2R:23666144-23667144(+)	-	779	795	1.8e-08	0.00391	AGAGAGAGAGAGGGAGA
UN0108.1	MSTRG.8623.11::chr2L:868355-869355(-)	-	913	929	1.8e-08	0.00391	AGAGAGAGAGAGGGAGA
UN0108.1	MSTRG.10955.2::chr2L:18844183-18845183(+)	-	928	944	1.8e-08	0.00391	AGAGAGAGAGAGGGAGA
MA0531.1	MSTRG.9378.1::chr2L:6167056-6168056(-)	+	745	759	1.81e-08	0.0329	GCGACAGGTGGCGCC
MA0086.2	MSTRG.10081.1::chr2L:12332496-12333496(+)	-	368	380	1.9e-08	0.0722	GCGACAGGTGCAA
MA1700.1	MSTRG.5508.9::chr3R:28970372-28971372(-)	-	871	884	1.92e-08	0.00767	GAGAGAGCGAGAGG
MA1700.1	MSTRG.5510.1::chr3R:28969540-28970540(+)	+	949	962	1.92e-08	0.00767	gagagagcgagagg
MA0533.1	MSTRG.7698.1::chr2R:19341032-19342032(-)	-	397	417	1.99e-08	0.00493	GTCTAAAAGTATGCAGCACTA
MA0531.1	MSTRG.12847.1::chr3L:12380694-12381694(+)	-	83	97	2.04e-08	0.0329	CCCATAGGTGGCGCC
MA1700.1	MSTRG.399.6::chrX:7994587-7995587(+)	-	478	491	2.08e-08	0.00789	GGGCGAGCGAGAGG
UN0798.1	MSTRG.672.102::chrX:11380087-11381087(+)	+	734	747	2.09e-08	0.00702	tttttctcagtgta
UN0798.1	MSTRG.7914.26::chr2R:20837498-20838498(-)	-	312	325	2.09e-08	0.00702	TTTTTCTCAGTGTA
UN0798.1	MSTRG.1329.17::chrX:14104358-14105358(+)	-	407	420	2.09e-08	0.00702	TTTTTCTCAGTGTA
UN0798.1	MSTRG.2742.1::chr3R:3667987-3668987(-)	-	485	498	2.09e-08	0.00702	TTTTTCTCAGTGTA
UN0798.1	MSTRG.13011.175::chr3L:13888258-13889258(-)	-	900	913	2.09e-08	0.00702	TTTTTCTCAGTGTA
UN0108.1	MSTRG.1032.15::chrX:2334773-2335773(-)	-	976	992	2.15e-08	0.0044	TGCGAGCGAGACAGCAA
UN0108.1	MSTRG.6342.3::chr2R:565665-566665(-)	+	362	378	2.21e-08	0.0044	cgagagcgagagagcgg
UN0108.1	MSTRG.11406.1::chr2L:23232586-23233586(+)	+	390	406	2.21e-08	0.0044	cgagagcgagagagcgg
UN0108.2	MSTRG.10611.13::chr2L:16284343-16285343(-)	-	531	543	2.26e-08	0.0162	GAGAGCGAGACGG
MA1457.1	MSTRG.13023.1::chr3L:13938514-13939514(-)	-	593	605	2.29e-08	0.106	AAAACCAGTTTTC
UN0108.1	MSTRG.831.103::chrX:12751860-12752860(-)	-	824	840	2.3e-08	0.00446	AGAGAGCGAGAGAGGGA
MA1700.1	MSTRG.5775.1::chr3R:31724931-31725931(-)	+	389	402	2.31e-08	0.00798	GAGCGAGCGAGACA
MA1700.1	MSTRG.6314.1::chr2R:10215964-10216964(+)	+	396	409	2.31e-08	0.00798	GAGCGAGCGAGACA
MA0533.1	MSTRG.8220.7::chr2R:22957834-22958834(+)	-	520	540	2.32e-08	0.00542	GCCGGAAAGTATGCTCTAAAA
MA0533.1	MSTRG.8797.1::chr2L:1909650-1910650(-)	-	820	840	2.37e-08	0.00542	GCCCTAAAGTATGCAGTGGAT
MA0533.1	MSTRG.4910.1::chr3R:23858991-23859991(-)	-	253	273	2.41e-08	0.00542	CCCTATAAGTATGCCACACAA
UN0798.1	MSTRG.9439.6::chr2L:6871334-6872334(-)	+	7	20	2.43e-08	0.00702	tttctcgcagtgca
UN0798.1	MSTRG.174.1::chrX:6790986-6791986(+)	+	808	821	2.43e-08	0.00702	tttctcgcagtgca
UN0798.1	MSTRG.1483.1::chrX:15616889-15617889(+)	+	985	998	2.43e-08	0.00702	tttctcgcagtgca
UN0798.1	MSTRG.6680.3::chr2R:11839825-11840825(-)	-	773	786	2.43e-08	0.00702	TTTCTCGCAGTGCA
UN0798.1	MSTRG.12556.1::chr3L:10208672-10209672(+)	-	784	797	2.43e-08	0.00702	TTTCTCGCAGTGCA
UN0798.1	MSTRG.13229.1::chr3L:16392176-16393176(+)	-	800	813	2.43e-08	0.00702	TTTCTCGCAGTGCA
UN0798.1	MSTRG.11807.34::chr3L:3952550-3953550(-)	-	803	816	2.43e-08	0.00702	TTTCTCGCAGTGCA
MA1700.1	MSTRG.4851.1::chr3R:23173867-23174867(-)	+	936	949	2.5e-08	0.00827	gagcgagcgagagc
UN0108.1	MSTRG.434.6::chrX:8266109-8267109(+)	+	51	67	2.59e-08	0.00488	AGGGAGCGAGACAGAGA
UN0784.1	MSTRG.4598.1::chr3R:20985981-20986981(-)	+	981	996	2.59e-08	0.186	ATAAATCAGAGCATTC
UN0108.1	MSTRG.2662.69::chr3R:589207-590207(-)	-	691	707	2.64e-08	0.00488	CGAGAGCGAGAGAGCGC
MA0533.1	MSTRG.8935.1::chr2L:2785259-2786259(+)	+	772	792	2.7e-08	0.00588	acctaaaagtatgcagtgAAT
MA0531.1	MSTRG.5731.2::chr3R:31133390-31134390(+)	-	799	813	2.77e-08	0.0329	CCAATAGATGGCGCC
UN0798.1	MSTRG.13355.57::chr3L:16642216-16643216(-)	+	142	155	2.86e-08	0.00702	tttctcgcagtgta
UN0798.1	MSTRG.1409.1::chrX:14435499-14436499(-)	+	801	814	2.86e-08	0.00702	TTTCTCGCAGTGTA
UN0798.1	MSTRG.1518.2::chrX:16677191-16678191(-)	-	671	684	2.86e-08	0.00702	TTTCTCGCAGTGTA
UN0798.1	MSTRG.727.1::chrX:12378238-12379238(+)	-	738	751	2.86e-08	0.00702	TTTCTCGCAGTGTA
MA1459.1	MSTRG.8569.7::chr2L:472707-473707(-)	-	677	694	2.9e-08	0.0314	GAAACGGTCACACTGTGC
UN0108.1	MSTRG.784.1::chrX:12578780-12579780(+)	-	242	258	2.93e-08	0.00491	TGCGAGCGAGATGGCTA
MA1700.1	MSTRG.6411.20::chr2R:2981351-2982351(+)	-	15	28	2.98e-08	0.00906	GTGAGAGCGAGAGA
MA1700.1	MSTRG.2681.14::chr3R:1708322-1709322(-)	+	764	777	2.98e-08	0.00906	gtgagagcgagaga
MA0533.1	MSTRG.10417.1::chr2L:14252185-14253185(-)	+	777	797	2.99e-08	0.00617	GCCCAGAAGTATGCTTCGAAT
MA0533.1	MSTRG.5021.1::chr3R:24475527-24476527(-)	+	919	939	3.02e-08	0.00617	gccgaaaagtatgctactTAC
MA0533.1	MSTRG.1685.1::chrX:16575589-16576589(+)	+	292	312	3.08e-08	0.00617	GTCTAAAAGTAGGcaatgcaa
MA2204.1	MSTRG.11488.7::chr3L:750840-751840(+)	+	713	725	3.09e-08	0.0411	acaacaacaagcc
MA2204.1	MSTRG.4003.1::chr3R:15643224-15644224(-)	+	777	789	3.09e-08	0.0411	ACAACAACAACCC
MA1462.1	MSTRG.536.1::chrX:9126227-9127227(+)	+	256	267	3.11e-08	0.237	CCGCAGGTAGGC
UN0108.1	MSTRG.533.1::chrX:9109096-9110096(-)	+	537	553	3.13e-08	0.00491	tgcgagcgagagcgCGA
UN0108.1	MSTRG.532.26::chrX:9108575-9109575(+)	-	969	985	3.13e-08	0.00491	TGCGAGCGAGAGCGCGA
UN0108.1	MSTRG.5930.6::chr2R:7253601-7254601(+)	-	532	548	3.22e-08	0.00491	CGAGAGAGAGAGGGAGA
MA1840.1	MSTRG.11428.9::chr3L:158636-159636(-)	+	73	85	3.27e-08	0.119	CCACCCGCATCCA
MA1840.1	MSTRG.16074.119::chr3L:26775125-26776125(-)	-	12	24	3.27e-08	0.119	CCACCCGCATCCA
MA0533.1	MSTRG.10341.1::chr2L:14572437-14573437(+)	-	709	729	3.28e-08	0.0064	GCCTAAAACTATGCAACAGCT
MA0531.1	MSTRG.10408.1::chr2L:14111944-14112944(+)	-	423	437	3.31e-08	0.0329	TCGCTAGATGGCGCC
MA2194.1	MSTRG.7895.3::chr2R:20592863-20593863(-)	+	827	839	3.35e-08	0.255	CGATGACGTGGCA
MA2241.1	MSTRG.584.40::chrX:9669952-9670952(-)	-	880	893	3.36e-08	0.14	GCATCAGCTGCTGC
UN0798.1	MSTRG.13647.1::chr3L:19356946-19357946(+)	+	10	23	3.37e-08	0.00702	tttctttcagtgca
UN0798.1	MSTRG.9031.1::chr2L:3441221-3442221(-)	+	421	434	3.37e-08	0.00702	tttctttcagtgca
UN0798.1	MSTRG.12865.1::chr3L:12465011-12466011(+)	+	508	521	3.37e-08	0.00702	tttctttcagtgca
UN0798.1	MSTRG.8012.5::chr2R:21576045-21577045(-)	+	724	737	3.37e-08	0.00702	tttctttcagtgca
UN0798.1	MSTRG.6581.1::chr2R:11142789-11143789(+)	+	924	937	3.37e-08	0.00702	tttctttcagtgca
UN0798.1	MSTRG.6575.105::chr2R:11143677-11144677(-)	-	952	965	3.37e-08	0.00702	TTTCTTTCAGTGCA
MA0531.1	MSTRG.8039.1::chr2R:21700063-21701063(+)	+	853	867	3.4e-08	0.0329	ACGCTAGATGGCGCC
MA1700.1	MSTRG.13490.9::chr3L:18185015-18186015(-)	+	272	285	3.45e-08	0.00931	GAGGGAGCGAGAGA
MA1459.1	MSTRG.8565.3::chr2L:418951-419951(+)	+	978	995	3.5e-08	0.0331	GGCGCGGTCACACTGCAT
UN0108.1	MSTRG.10182.1::chr2L:12653385-12654385(-)	-	148	164	3.52e-08	0.00491	AGCGAGTGAGAGGGCGA
MA0534.1	MSTRG.6224.1::chr2R:9547392-9548392(+)	+	809	823	3.54e-08	0.132	CGGTTCATTGAACTT
UN0108.1	MSTRG.13823.17::chr3L:20348043-20349043(-)	+	456	472	3.63e-08	0.00491	agcgagcgagagagggC
MA1700.1	MSTRG.13616.1::chr3L:19016724-19017724(+)	-	87	100	3.65e-08	0.00931	GAGGGAGCGAGAGG
MA1455.1	MSTRG.4403.2::chr3R:19077564-19078564(+)	-	485	501	3.66e-08	0.197	TCGCTACAATGTTGCAA
UN0755.1	MSTRG.7203.1::chr2R:15872663-15873663(+)	-	437	451	3.7e-08	0.176	GATGACGACGATGAC
MA2318.1	MSTRG.13733.9::chr3L:21640002-21641002(+)	-	894	911	3.75e-08	0.054	CTAGCTGAGACCCAAACC
MA1700.1	MSTRG.6425.63::chr2R:3594232-3595232(+)	+	693	706	3.88e-08	0.00931	gtgcgagcgagaca
MA1700.1	MSTRG.1032.15::chrX:2334773-2335773(-)	-	980	993	3.88e-08	0.00931	GTGCGAGCGAGACA
MA0533.1	MSTRG.547.1::chrX:9202303-9203303(+)	+	603	623	3.91e-08	0.00743	GCCTAGAAGTATGCAAtcgtt
MA0010.1	MSTRG.9045.1::chr2L:3640033-3641033(+)	+	579	592	3.93e-08	0.111	Gtaataaacaaaac
UN0798.1	MSTRG.5921.10::chr2R:7240970-7241970(-)	+	247	260	4e-08	0.00702	tttctttcagtgta
UN0798.1	MSTRG.9751.1::chr2L:9154243-9155243(-)	+	460	473	4e-08	0.00702	tttctttcagtgta
UN0798.1	MSTRG.812.1::chrX:13206402-13207402(+)	+	643	656	4e-08	0.00702	tttctttcagtgta
UN0798.1	MSTRG.694.10::chrX:11492089-11493089(+)	-	245	258	4e-08	0.00702	TTTCTTTCAGTGTA
MA0533.1	MSTRG.8267.1::chr2R:23333520-23334520(-)	-	478	498	4.05e-08	0.00751	GACCGAAAGTATGCAACGGTT
MA1700.1	MSTRG.11480.2::chr3L:685505-686505(+)	-	86	99	4.12e-08	0.00931	GCGAGAGCGAGAGA
MA1700.1	MSTRG.1953.1::chrX:19818237-19819237(+)	+	881	894	4.12e-08	0.00931	gcgagagcgagaga
UN0108.1	MSTRG.11480.2::chr3L:685505-686505(+)	-	82	98	4.12e-08	0.00491	CGAGAGCGAGAGAGGGA
MA0533.1	MSTRG.7511.3::chr2R:18008180-18009180(-)	+	242	262	4.16e-08	0.00752	GCCCCAAAGTATGCAACCGAC
MA0531.1	rna-NM_001272632.2::chrX:15139367-15140367(-)	-	541	555	4.17e-08	0.0329	CCAATAGATGGCGCT
MA0531.1	MSTRG.14077.1::chr3L:23310173-23311173(+)	-	755	769	4.17e-08	0.0329	CAGCCAGGTGGCGCC
MA1457.1	MSTRG.9280.15::chr2L:5878987-5879987(-)	+	39	51	4.17e-08	0.106	GAAACCAGTTTTC
MA1457.1	MSTRG.1168.1::chrX:4275962-4276962(+)	-	706	718	4.17e-08	0.106	GAAACCAGTTTTC
MA0529.1	MSTRG.1957.16::chrX:19865169-19866169(+)	-	976	990	4.2e-08	0.0844	GCGATACTATCGATA
MA2233.1	MSTRG.8330.13::chr2R:23712912-23713912(+)	-	865	877	4.2e-08	0.16	ACAACAGCTGACG
MA2233.1	MSTRG.8329.1::chr2R:23712942-23713942(-)	+	154	166	4.2e-08	0.16	acaacagctgacG
UN0108.1	MSTRG.6314.1::chr2R:10215964-10216964(+)	+	397	413	4.25e-08	0.00491	AGCGAGCGAGACAGACG
MA1700.1	MSTRG.533.1::chrX:9109096-9110096(-)	+	536	549	4.31e-08	0.00931	gtgcgagcgagagc
MA1700.1	MSTRG.12116.1::chr3L:6787026-6788026(+)	-	543	556	4.31e-08	0.00931	GTGCGAGCGAGAGC
MA1700.1	MSTRG.532.26::chrX:9108575-9109575(+)	-	973	986	4.31e-08	0.00931	GTGCGAGCGAGAGC
MA0533.1	MSTRG.9797.1::chr2L:9665911-9666911(+)	+	899	919	4.31e-08	0.00761	GCCCGAAAGCAGGCAACGTTT
UN0798.1	MSTRG.9155.3::chr2L:4246928-4247928(-)	+	379	392	4.35e-08	0.00702	tttcgctcagtgca
UN0798.1	MSTRG.1064.118::chrX:3294266-3295266(+)	+	811	824	4.35e-08	0.00702	tttcgctcagtgca
UN0798.1	MSTRG.9497.1::chr2L:7322952-7323952(-)	+	858	871	4.35e-08	0.00702	tttCGCTCAGTGCA
UN0798.1	MSTRG.1522.1::chrX:16688174-16689174(+)	-	875	888	4.35e-08	0.00702	TTTCGCTCAGTGCA
MA0535.1	MSTRG.1064.118::chrX:3294266-3295266(+)	+	947	961	4.43e-08	0.104	GCGACGCCGGCGCAG
MA0533.1	MSTRG.10782.18::chr2L:17233328-17234328(-)	-	480	500	4.47e-08	0.0077	TCGCAAAAGTATGCAACATAA
UN0108.1	MSTRG.1711.27::chrX:17698730-17699730(-)	-	399	415	4.51e-08	0.00491	TGGGAGCGAGAGGGGCA
UN0108.2	MSTRG.13616.1::chr3L:19016724-19017724(+)	-	86	98	4.52e-08	0.0162	GGGAGCGAGAGGG
UN0108.2	MSTRG.1711.27::chrX:17698730-17699730(-)	-	402	414	4.52e-08	0.0162	GGGAGCGAGAGGG
UN0108.2	MSTRG.348.1::chrX:7891416-7892416(+)	-	672	684	4.52e-08	0.0162	GGGAGCGAGAGGG
MA0243.1	MSTRG.6398.56::chr2R:2047899-2048899(-)	-	395	406	4.62e-08	0.342	GACATTCCTCGG
MA0533.1	MSTRG.11264.3::chr2L:20890810-20891810(+)	-	501	521	4.63e-08	0.0078	GCCCTAAAGTATGCTGCAAAG
MA1840.1	MSTRG.1377.1::chrX:15310291-15311291(-)	-	114	126	4.67e-08	0.119	CCACCCGCATCCG
MA0010.1	MSTRG.1044.1::chrX:2592115-2593115(-)	-	842	855	4.7e-08	0.111	ATAATAGACAAATC
MA0535.1	MSTRG.179.1::chrX:6823257-6824257(-)	-	375	389	4.7e-08	0.104	CCGGCGCCGCCACCG
MA1459.1	MSTRG.4995.12::chr3R:24294077-24295077(+)	+	927	944	4.71e-08	0.037	GGACTGGTCACACTGCAC
UN0108.1	MSTRG.32.27::chr4:53802-54802(+)	-	73	89	4.76e-08	0.00491	AGAGAGCGAGAGAGCAG
UN0798.1	MSTRG.148.1::chrX:6028573-6029573(-)	+	433	446	4.77e-08	0.00702	tttcgctcagtgta
UN0798.1	MSTRG.13691.1::chr3L:19790585-19791585(+)	+	604	617	4.77e-08	0.00702	TTTCGCTCAGTGTA
UN0798.1	MSTRG.8039.1::chr2R:21700063-21701063(+)	+	771	784	4.77e-08	0.00702	TTTCGCTCAGTGTA
UN0798.1	MSTRG.4802.1::chr3R:22656247-22657247(-)	-	609	622	4.77e-08	0.00702	TTTCGCTCAGTGTA
UN0798.1	MSTRG.1300.1::chrX:13703410-13704410(+)	-	633	646	4.77e-08	0.00702	TTTCGCTCAGTGTA
MA1700.1	MSTRG.12885.4::chr3L:12692630-12693630(+)	-	513	526	4.79e-08	0.00931	GTGCGAGCGAGACG
MA1700.1	MSTRG.14078.171::chr3L:23869145-23870145(+)	-	633	646	4.79e-08	0.00931	GTGCGAGCGAGACG
MA1700.1	MSTRG.10691.13::chr2L:16534056-16535056(-)	+	708	721	4.79e-08	0.00931	GAGCGAGCGAGATA
MA1700.1	MSTRG.9360.2::chr2L:6820943-6821943(+)	-	906	919	4.79e-08	0.00931	GTGCGAGCGAGACG
UN0108.1	MSTRG.10150.1::chr2L:12346817-12347817(-)	-	719	735	4.79e-08	0.00491	AGCGAGTGAGAGGGAGA
UN0108.1	MSTRG.4851.1::chr3R:23173867-23174867(-)	+	937	953	4.79e-08	0.00491	agcgagcgagagcgcGG
MA2276.1	MSTRG.7568.1::chr2R:18806829-18807829(+)	+	449	463	4.8e-08	0.365	AACACTGCCATTGTT
MA2318.1	MSTRG.8921.2::chr2L:2723968-2724968(+)	+	615	632	4.81e-08	0.054	ATAGCGTAGACTCGAACC
MA0533.1	MSTRG.10980.1::chr2L:21337508-21338508(-)	+	622	642	4.85e-08	0.00799	gttgaaaagtatgcaacagaa
MA1459.1	MSTRG.9405.6::chr2L:6479954-6480954(+)	+	592	609	5.01e-08	0.037	CGACCGGTCACACTGGCA
MA2241.1	MSTRG.584.40::chrX:9669952-9670952(-)	+	880	893	5.02e-08	0.14	gcagcagctgatgC
MA0531.1	MSTRG.642.6::chrX:11081762-11082762(-)	-	760	774	5.07e-08	0.0329	ACGCCAGATGGCGCT
MA0531.1	MSTRG.10175.1::chr2L:12578419-12579419(+)	-	809	823	5.07e-08	0.0329	ACGCCAGATGGCGCT
MA0533.1	MSTRG.1243.128::chrX:5445669-5446669(+)	+	214	234	5.12e-08	0.00825	tccaaaaagtatgctaccATA
MA2242.1	MSTRG.16093.43::chr3L:27947638-27948638(-)	-	567	579	5.12e-08	0.254	AGGGCAAAGGTCA
UN0798.1	MSTRG.5381.1::chr3R:29521503-29522503(-)	-	44	57	5.12e-08	0.00702	TTTCTCCCAGTGCA
UN0798.1	MSTRG.13881.46::chr3L:20827224-20828224(+)	-	112	125	5.12e-08	0.00702	TTTCTCCCAGTGCA
UN0798.1	MSTRG.8231.1::chr2R:23054149-23055149(-)	-	191	204	5.12e-08	0.00702	TTTCTCCCAGTGCA
UN0798.1	MSTRG.13202.4::chr3L:16317023-16318023(+)	-	560	573	5.12e-08	0.00702	TTTCTCCCAGTGCA
UN0798.1	MSTRG.8926.2::chr2L:2750056-2751056(+)	-	654	667	5.12e-08	0.00702	TTTCTCCCAGTGCA
UN0798.1	MSTRG.6237.36::chr2R:9703405-9704405(-)	-	921	934	5.12e-08	0.00702	TTTCTCCCAGTGCA
MA2318.1	MSTRG.12936.12::chr3L:13005803-13006803(+)	-	866	883	5.14e-08	0.054	TTAGCCAGGTCACACACC
MA0535.1	MSTRG.8538.1::chr2R:25099115-25100115(+)	-	867	881	5.15e-08	0.104	CCGACGCCGACGCCG
MA0532.1	MSTRG.2618.1::chr3R:5213777-5214777(+)	-	343	357	5.16e-08	0.192	GGCAATTCCAGGAAA
MA2277.1	MSTRG.7568.1::chr2R:18806829-18807829(+)	-	449	463	5.19e-08	0.176	AACAATGGCAGTGTT
MA1700.1	MSTRG.3959.9::chr3R:15312806-15313806(+)	-	701	714	5.21e-08	0.00931	GAGCGAGCGAGATG
UN0108.1	MSTRG.8073.64::chr2R:22098981-22099981(-)	-	573	589	5.23e-08	0.00491	CGCGAGCGAGAGGGTGC
MA0529.1	MSTRG.10962.1::chr2L:18950913-18951913(+)	+	914	928	5.23e-08	0.0844	TGGCAACTATCGATA
MA2201.1	MSTRG.13731.1::chr3L:21736656-21737656(-)	-	513	525	5.25e-08	0.133	GACACGCCCCTTT
MA0533.1	MSTRG.4144.22::chr3R:16374149-16375149(-)	+	885	905	5.3e-08	0.00836	CCCCAAAAATATGCCACGAAA
MA1459.1	MSTRG.694.10::chrX:11492089-11493089(+)	-	732	749	5.37e-08	0.037	CACATGGTCACACTGCGG
UN0108.2	MSTRG.784.1::chrX:12578780-12579780(+)	-	245	257	5.37e-08	0.0162	GCGAGCGAGATGG
UN0108.2	MSTRG.12885.4::chr3L:12692630-12693630(+)	-	292	304	5.37e-08	0.0162	GCGAGCGAGATGG
UN0108.2	MSTRG.2095.4::chrX:21332153-21333153(-)	-	604	616	5.37e-08	0.0162	GCGAGCGAGATGG
UN0108.2	MSTRG.268.1::chrX:7116942-7117942(-)	+	67	79	5.37e-08	0.0162	GCGAGCGAGATGG
UN0108.2	MSTRG.5549.1::chr3R:29254916-29255916(+)	+	481	493	5.37e-08	0.0162	GCGAGCGAGATGG
UN0108.2	MSTRG.6662.1::chr2R:11610485-11611485(+)	+	974	986	5.37e-08	0.0162	gcgagcgagatgg
MA1700.1	MSTRG.3301.3::chr3R:10638323-10639323(+)	+	673	686	5.41e-08	0.00931	gagcgagcgagcga
MA1700.1	MSTRG.3301.3::chr3R:10638323-10639323(+)	+	677	690	5.41e-08	0.00931	gagcgagcgagcga
MA1700.1	MSTRG.3301.3::chr3R:10638323-10639323(+)	+	681	694	5.41e-08	0.00931	gagcgagcgagcga
MA1700.1	MSTRG.3301.3::chr3R:10638323-10639323(+)	+	685	698	5.41e-08	0.00931	gagcgagcgagcga
MA1700.1	MSTRG.3805.1::chr3R:13642727-13643727(+)	+	839	852	5.41e-08	0.00931	GAGCGAGCGAGCGA
MA1455.1	MSTRG.3578.1::chr3R:11939736-11940736(+)	-	900	916	5.46e-08	0.197	TTGTTACAATGTTACCA
MA0535.1	MSTRG.831.25::chrX:12687215-12688215(-)	-	939	953	5.47e-08	0.104	GCGACGCCGACGCCG
MA0529.1	MSTRG.5280.5::chr3R:26875638-26876638(+)	-	943	957	5.49e-08	0.0844	CGGAAACTATCGATA
UN0798.1	MSTRG.12870.1::chr3L:12496343-12497343(+)	-	164	177	5.55e-08	0.00733	TTTCTCCCAGTGTA
UN0798.1	MSTRG.6102.1::chr2R:8596020-8597020(+)	-	633	646	5.55e-08	0.00733	TTTCTCCCAGTGTA
MA0531.1	MSTRG.3845.4::chr3R:13947419-13948419(+)	-	984	998	5.56e-08	0.0329	CCGCCAGGGGGCGCT
MA2313.1	MSTRG.9708.29::chr2L:8897785-8898785(+)	+	376	387	5.62e-08	0.214	CGTTACGTAACG
MA2313.1	MSTRG.9708.29::chr2L:8897785-8898785(+)	-	376	387	5.62e-08	0.214	CGTTACGTAACG
MA2273.1	MSTRG.16018.1::chr3L:24179681-24180681(-)	-	594	605	5.62e-08	0.214	ATTGTTCGGTGG
MA2273.1	MSTRG.16093.62::chr3L:27999831-28000831(-)	+	802	813	5.62e-08	0.214	ATTGTTCGGTGG
MA0529.2	MSTRG.11104.35::chr2L:19426205-19427205(-)	+	547	558	5.62e-08	0.166	GCTATCGATAGC
MA0529.2	MSTRG.11104.35::chr2L:19426205-19427205(-)	-	547	558	5.62e-08	0.166	GCTATCGATAGC
MA2204.1	MSTRG.1220.1::chrX:4939869-4940869(-)	+	48	60	5.62e-08	0.0411	ccaacaacaagcc
MA1700.1	MSTRG.3878.57::chr3R:14372947-14373947(-)	+	173	186	5.64e-08	0.00931	gggagagcgagaga
MA1700.1	MSTRG.5927.7::chr2R:7150163-7151163(+)	+	458	471	5.64e-08	0.00931	gggagagcgagaga
UN0108.1	MSTRG.3803.1::chr3R:13622185-13623185(-)	-	764	780	5.65e-08	0.00491	ACAGAGCGAGATGGCGA
UN0108.1	MSTRG.6610.1::chr2R:10568901-10569901(-)	-	866	882	5.69e-08	0.00491	TGGGAGCGAGAGAGAGG
MA2318.1	MSTRG.8812.7::chr2L:2008845-2009845(+)	-	934	951	5.7e-08	0.054	TTAGCAAAGACACCTACC
MA0529.1	MSTRG.2147.4::chrX:21973936-21974936(+)	-	93	107	5.73e-08	0.0844	TCGATACTATCGATA
MA0531.1	MSTRG.2559.1::chrX:23067165-23068165(-)	-	431	445	5.77e-08	0.0329	CCGCCAGGTGGCGCG
UN0108.1	MSTRG.11363.17::chr2L:22405351-22406351(+)	+	303	319	5.84e-08	0.00491	ggagagcgagagagcgg
MA1700.1	MSTRG.6610.1::chr2R:10568901-10569901(-)	-	870	883	6.03e-08	0.00955	GTGGGAGCGAGAGA
MA1700.1	MSTRG.1716.1::chrX:17742815-17743815(-)	-	893	906	6.03e-08	0.00955	GAGCGAGCGAGCGG
MA1457.1	MSTRG.11724.85::chr3L:2869051-2870051(-)	-	966	978	6.05e-08	0.115	AAAACCAGTTTGC
MA0531.1	MSTRG.12075.10::chr3L:6264544-6265544(-)	+	927	941	6.05e-08	0.0329	GCCCTAGATGGCGCC
UN0108.1	MSTRG.6425.63::chr2R:3594232-3595232(+)	+	694	710	6.13e-08	0.00491	tgcgagcgagacagaAC
UN0768.1	MSTRG.11826.89::chr3L:3801288-3802288(-)	+	150	167	6.16e-08	0.12	aaccgGTTTGAACTGGTG
UN0108.1	MSTRG.4089.179::chr3R:16025078-16026078(+)	-	751	767	6.17e-08	0.00491	AGCGAGAGAGAGAGCGA
UN0108.1	MSTRG.4089.177::chr3R:16025067-16026067(+)	-	762	778	6.17e-08	0.00491	AGCGAGAGAGAGAGCGA
MA1462.1	MSTRG.7021.27::chr2R:15661340-15662340(-)	-	50	61	6.23e-08	0.237	CGGCAGGTAGGC
UN0108.1	MSTRG.11553.3::chr3L:1463736-1464736(-)	+	388	404	6.23e-08	0.00491	tgcgagcgagagagatA
MA0452.2	MSTRG.9021.90::chr2L:3426485-3427485(-)	-	37	50	6.23e-08	0.327	CTTAACCCTTTCGC
UN0108.1	MSTRG.8684.3::chr2L:377111-378111(+)	+	674	690	6.31e-08	0.00491	CGCGAGAGAGAGGGCCA
UN0108.1	MSTRG.13007.6::chr3L:13476550-13477550(+)	+	902	918	6.37e-08	0.00491	ggcgagagagagggaga
MA1700.1	MSTRG.1711.27::chrX:17698730-17699730(-)	-	403	416	6.42e-08	0.00995	GTGGGAGCGAGAGG
UN0108.1	MSTRG.8113.4::chr2R:22403182-22404182(+)	-	446	462	6.42e-08	0.00491	AGAGAGAGAGAGGGACA
UN0108.1	MSTRG.13566.17::chr3L:18640395-18641395(+)	-	459	475	6.42e-08	0.00491	AGAGAGAGAGAGGGACA
UN0108.1	MSTRG.8112.1::chr2R:22403483-22404483(-)	+	840	856	6.42e-08	0.00491	agagagagagagggaca
UN0108.1	MSTRG.1953.1::chrX:19818237-19819237(+)	+	876	892	6.48e-08	0.00491	Cgcgagcgagagcgaga
UN0768.1	MSTRG.11826.89::chr3L:3801288-3802288(-)	-	150	167	6.58e-08	0.12	CACCAGTTCAAACCGGTT
UN0108.1	MSTRG.9360.2::chr2L:6820943-6821943(+)	-	902	918	6.59e-08	0.00491	TGCGAGCGAGACGACGG
MA2318.1	MSTRG.6914.9::chr2R:13505429-13506429(+)	-	857	874	6.66e-08	0.0561	TTAGCAAAGACTCATACC
MA2242.1	MSTRG.5690.2::chr3R:30619348-30620348(-)	-	505	517	6.66e-08	0.254	GGGTCAAAGTTCA
MA1700.1	MSTRG.1953.1::chrX:19818237-19819237(+)	+	875	888	6.77e-08	0.0101	GCgcgagcgagagc
UN0108.1	MSTRG.2065.31::chrX:21053541-21054541(+)	+	919	935	6.81e-08	0.00491	AGTGAGAGAGAGGGCGA
MA1459.1	MSTRG.4815.7::chr3R:22725986-22726986(+)	+	414	431	6.84e-08	0.0386	AAAACGGTCACACTGATT
MA0205.2	MSTRG.12228.1::chr3L:7832667-7833667(+)	-	95	106	6.85e-08	0.0167	GAAAGAGAGAGA
MA0205.2	MSTRG.12228.1::chr3L:7832667-7833667(+)	-	127	138	6.85e-08	0.0167	GAAAGAGAGAGA
MA0205.2	MSTRG.13591.1::chr3L:18800060-18801060(+)	-	168	179	6.85e-08	0.0167	GAAAGAGAGAGA
MA0205.2	MSTRG.8007.43::chr2R:21542524-21543524(+)	-	277	288	6.85e-08	0.0167	GAAAGAGAGAGA
MA0205.2	MSTRG.3275.1::chr3R:9226800-9227800(+)	-	290	301	6.85e-08	0.0167	GAAAGAGAGAGA
MA0205.2	MSTRG.4057.1::chr3R:16829865-16830865(+)	-	370	381	6.85e-08	0.0167	GAAAGAGAGAGA
MA0205.2	MSTRG.11114.3::chr2L:19479308-19480308(-)	-	451	462	6.85e-08	0.0167	GAAAGAGAGAGA
MA0205.2	MSTRG.8113.4::chr2R:22403182-22404182(+)	-	454	465	6.85e-08	0.0167	GAAAGAGAGAGA
MA0205.2	MSTRG.121.8::chrX:5818051-5819051(+)	-	630	641	6.85e-08	0.0167	GAAAGAGAGAGA
MA0205.2	MSTRG.5357.2::chr3R:27505349-27506349(-)	-	759	770	6.85e-08	0.0167	GAAAGAGAGAGA
MA0205.2	MSTRG.5723.1::chr3R:31058815-31059815(+)	-	864	875	6.85e-08	0.0167	GAAAGAGAGAGA
MA0205.2	MSTRG.13902.8::chr3L:20949512-20950512(-)	-	895	906	6.85e-08	0.0167	GAAAGAGAGAGA
MA2307.1	MSTRG.5653.1::chr3R:30383515-30384515(-)	-	718	729	6.85e-08	0.174	AGATACCCTGTA
MA2307.1	MSTRG.9571.3::chr2L:7871977-7872977(-)	+	863	874	6.85e-08	0.174	AGATACCCTGta
MA2307.1	MSTRG.6311.2::chr2R:10147170-10148170(+)	-	878	889	6.85e-08	0.174	AGATACCCTGTA
MA0205.2	MSTRG.9082.1::chr2L:3849498-3850498(+)	+	19	30	6.85e-08	0.0167	gaaagagagaga
MA0205.2	MSTRG.2723.2::chr3R:3032878-3033878(+)	+	78	89	6.85e-08	0.0167	gaaagagagaga
MA0205.2	MSTRG.11563.1::chr3L:1500948-1501948(+)	+	114	125	6.85e-08	0.0167	gaaagagagaga
MA0205.2	MSTRG.11049.1::chr2L:21519197-21520197(-)	+	138	149	6.85e-08	0.0167	gaaagagagaga
MA0205.2	MSTRG.3931.1::chr3R:15131042-15132042(+)	+	161	172	6.85e-08	0.0167	gaaagagagaga
MA0205.2	MSTRG.8688.1::chr2L:1340413-1341413(-)	+	248	259	6.85e-08	0.0167	gaaagagagaga
MA0205.2	MSTRG.11326.4::chr2L:21899062-21900062(-)	+	570	581	6.85e-08	0.0167	gaaagagagaga
MA0205.2	MSTRG.2602.1::chr3R:4805500-4806500(+)	+	613	624	6.85e-08	0.0167	gaaagagagaga
MA0205.2	MSTRG.4055.16::chr3R:16829875-16830875(-)	+	630	641	6.85e-08	0.0167	gaaagagagaga
MA0205.2	MSTRG.13965.1::chr3L:21485169-21486169(-)	+	660	671	6.85e-08	0.0167	gaaagagagaga
MA0205.2	MSTRG.1303.93::chrX:13861173-13862173(-)	+	733	744	6.85e-08	0.0167	gaaagagagaga
MA0205.2	MSTRG.4928.1::chr3R:24005890-24006890(+)	+	748	759	6.85e-08	0.0167	GAAAGAGAGAGA
MA0205.2	MSTRG.5799.1::chr3R:31880886-31881886(+)	+	799	810	6.85e-08	0.0167	gaaagagagaga
MA0205.2	MSTRG.642.6::chrX:11081762-11082762(-)	+	811	822	6.85e-08	0.0167	gaaagagagaga
MA0205.2	MSTRG.8112.1::chr2R:22403483-22404483(-)	+	837	848	6.85e-08	0.0167	gaaagagagaga
MA0205.2	MSTRG.1446.46::chrX:14975963-14976963(+)	+	861	872	6.85e-08	0.0167	gaaagagagaga
MA0205.2	MSTRG.13958.1::chr3L:21382261-21383261(-)	+	866	877	6.85e-08	0.0167	gaaagagagaga
UN0108.1	MSTRG.10529.17::chr2L:15073782-15074782(+)	-	779	795	6.86e-08	0.00491	GGAGAGCGAGAGAGCGC
MA2209.1	MSTRG.4407.2::chr3R:19141643-19142643(-)	-	39	50	6.91e-08	0.382	CGCCACGTGGCA
UN0108.1	MSTRG.13616.1::chr3L:19016724-19017724(+)	-	83	99	7.04e-08	0.00491	AGGGAGCGAGAGGGGAG
UN0108.1	MSTRG.4803.1::chr3R:22666754-22667754(-)	-	652	668	7.04e-08	0.00491	TGCGAGAGAGAGAGCGA
MA1700.1	MSTRG.3169.3::chr3R:8114012-8115012(-)	+	867	880	7.06e-08	0.0101	GAGTGAGCGAGAGA
MA2277.1	MSTRG.7568.1::chr2R:18806829-18807829(+)	+	449	463	7.16e-08	0.176	AACACTGCCATTGTT
MA0533.1	MSTRG.12718.3::chr3L:11508213-11509213(-)	+	852	872	7.19e-08	0.0111	Cctaaaaagtatgcaataatg
UN0108.2	MSTRG.1032.15::chrX:2334773-2335773(-)	-	979	991	7.27e-08	0.0162	GCGAGCGAGACAG
UN0108.2	MSTRG.5775.1::chr3R:31724931-31725931(-)	+	391	403	7.27e-08	0.0162	GCGAGCGAGACAG
UN0108.2	MSTRG.6314.1::chr2R:10215964-10216964(+)	+	398	410	7.27e-08	0.0162	GCGAGCGAGACAG
UN0108.2	MSTRG.6425.63::chr2R:3594232-3595232(+)	+	695	707	7.27e-08	0.0162	gcgagcgagacag
UN0108.1	MSTRG.121.8::chrX:5818051-5819051(+)	-	618	634	7.36e-08	0.00491	AGAGAGAGAGAGGGGGG
UN0108.1	MSTRG.11690.21::chr3L:3151633-3152633(+)	-	792	808	7.36e-08	0.00491	AGAGAGAGAGACAGCGA
UN0108.1	MSTRG.5832.8::chr2R:6711407-6712407(+)	-	934	950	7.36e-08	0.00491	CCAGAGCGAGACGGGGA
MA0533.1	MSTRG.4727.42::chr3R:22238578-22239578(+)	-	167	187	7.38e-08	0.0112	GCCTAGAAATATGCTATACAA
MA0534.1	MSTRG.7963.2::chr2R:21134856-21135856(+)	+	470	484	7.44e-08	0.186	CAGTTCATTGACTTT
MA1700.1	MSTRG.11114.2::chr2L:19473847-19474847(-)	+	806	819	7.45e-08	0.0101	gagtgAGCGAGAGG
MA1459.1	MSTRG.831.166::chrX:12897381-12898381(-)	+	967	984	7.56e-08	0.0386	TGCACGGTCACACTGATA
MA2280.1	MSTRG.3931.1::chr3R:15131042-15132042(+)	-	25	35	7.65e-08	0.0204	GCCCCGCCCCC
MA2280.1	MSTRG.8587.2::chr2L:587070-588070(+)	-	251	261	7.65e-08	0.0204	GCCCCGCCCCC
MA2280.1	MSTRG.1355.36::chrX:15111567-15112567(+)	-	536	546	7.65e-08	0.0204	GCCCCGCCCCC
MA2280.1	MSTRG.514.1::chrX:8728565-8729565(+)	+	755	765	7.65e-08	0.0204	GCCCCGCCCCC
MA2280.1	MSTRG.11269.2::chr2L:21014885-21015885(+)	-	773	783	7.65e-08	0.0204	GCCCCGCCCCC
MA2280.1	MSTRG.3209.1::chr3R:8424605-8425605(+)	-	831	841	7.65e-08	0.0204	GCCCCGCCCCC
MA2280.1	MSTRG.11511.8::chr3L:1041476-1042476(+)	+	884	894	7.65e-08	0.0204	GCCCCgccccc
MA1700.1	MSTRG.1217.71::chrX:4930065-4931065(-)	-	560	573	7.74e-08	0.0101	GTGCGAGCGAGATA
MA1700.1	MSTRG.5619.2::chr3R:30099499-30100499(-)	+	808	821	7.74e-08	0.0101	GTGCGAGCGAGATA
UN0108.1	MSTRG.826.1::chrX:12621191-12622191(+)	+	543	559	7.76e-08	0.00491	TGTGAGAGAGAGGGCGA
MA1459.1	MSTRG.414.1::chrX:8141346-8142346(+)	-	931	948	7.76e-08	0.0386	CCAACGGTCACACTACAC
MA2252.1	MSTRG.1711.20::chrX:17683261-17684261(-)	+	445	456	7.77e-08	0.512	GACCCCCCACAG
MA0533.1	MSTRG.1953.1::chrX:19818237-19819237(+)	-	197	217	7.83e-08	0.0116	CCGCAAAAGTATGCTATGGAT
MA1459.1	MSTRG.2918.2::chr3R:5793693-5794693(+)	-	607	624	7.85e-08	0.0386	CACATGGTCACACTGATG
UN0108.1	MSTRG.5885.4::chr2R:6627674-6628674(-)	+	269	285	7.96e-08	0.00491	agagagagagagagcga
UN0108.1	MSTRG.11321.6::chr2L:21828034-21829034(+)	-	482	498	7.96e-08	0.00491	AGAGAGAGAGAGAGCGA
UN0108.1	MSTRG.3301.3::chr3R:10638323-10639323(+)	+	662	678	7.96e-08	0.00491	agagagagagagagcga
UN0108.1	MSTRG.374.20::chrX:8650764-8651764(-)	+	790	806	7.96e-08	0.00491	agagagagagagagcga
UN0108.1	MSTRG.11114.2::chr2L:19473847-19474847(-)	+	791	807	7.96e-08	0.00491	agagagagagagagcga
UN0108.1	MSTRG.8162.1::chr2R:22677630-22678630(+)	+	969	985	7.96e-08	0.00491	agagagagagagagcga
UN0108.1	MSTRG.818.1::chrX:13276378-13277378(+)	-	975	991	7.96e-08	0.00491	AGAGAGAGAGAGAGCGA
MA0531.1	MSTRG.2126.1::chrX:21604918-21605918(+)	-	868	882	7.98e-08	0.0405	CCGCTAGATGGCGCG
UN0755.1	MSTRG.11204.48::chr2L:20442349-20443349(+)	-	794	808	8.02e-08	0.176	GATGACCAGGATGAC
UN0798.1	MSTRG.10782.18::chr2L:17233328-17234328(-)	+	410	423	8.03e-08	0.0103	tttctctctgtgca
UN0798.1	MSTRG.12902.1::chr3L:12842243-12843243(+)	-	937	950	8.03e-08	0.0103	TTTCTCTCTGTGCA
UN0108.2	MSTRG.11553.3::chr3L:1463736-1464736(-)	+	389	401	8.12e-08	0.0162	gcgagcgagagag
UN0108.2	MSTRG.13823.17::chr3L:20348043-20349043(-)	+	457	469	8.12e-08	0.0162	gcgagcgagagag
UN0108.2	MSTRG.11321.6::chr2L:21828034-21829034(+)	+	657	669	8.12e-08	0.0162	gcgagcgagagag
UN0108.2	MSTRG.8084.13::chr2R:22135980-22136980(+)	+	940	952	8.12e-08	0.0162	GCGAGCGAGAGAG
UN0774.1	MSTRG.7718.1::chr2R:19462489-19463489(-)	-	510	523	8.13e-08	0.519	AAAGTCACAGTCGC
MA1459.1	MSTRG.7965.1::chr2R:21143021-21144021(-)	-	705	722	8.14e-08	0.0386	TAGACGGTCACACTGCCA
UN0108.1	MSTRG.11114.2::chr2L:19473847-19474847(-)	+	787	803	8.16e-08	0.00491	agcgagagagagagaga
UN0108.1	MSTRG.6224.1::chr2R:9547392-9548392(+)	-	866	882	8.16e-08	0.00491	AGCGAGAGAGAGAGAGA
MA2318.1	MSTRG.4530.27::chr3R:20251752-20252752(+)	-	729	746	8.24e-08	0.0613	TTAGTCAGTACACGAACC
MA2315.1	MSTRG.861.7::chrX:278479-279479(+)	+	57	68	8.34e-08	0.0395	TTCCAATTGGAA
MA2315.1	MSTRG.861.7::chrX:278479-279479(+)	-	57	68	8.34e-08	0.0395	TTCCAATTGGAA
MA2315.1	MSTRG.4959.1::chr3R:24068036-24069036(+)	+	116	127	8.34e-08	0.0395	TTCCAATTGGAA
MA2315.1	MSTRG.4959.1::chr3R:24068036-24069036(+)	-	116	127	8.34e-08	0.0395	TTCCAATTGGAA
MA2315.1	MSTRG.520.16::chrX:8908155-8909155(+)	+	250	261	8.34e-08	0.0395	TTCCAATTGGaa
MA2315.1	MSTRG.520.16::chrX:8908155-8909155(+)	-	250	261	8.34e-08	0.0395	TTCCAATTGGAA
MA2315.1	MSTRG.487.4::chrX:10211971-10212971(+)	+	385	396	8.34e-08	0.0395	TTCCaattggaa
MA2315.1	MSTRG.487.4::chrX:10211971-10212971(+)	-	385	396	8.34e-08	0.0395	TTCCAATTGGAA
MA2315.1	MSTRG.11728.1::chr3L:2765377-2766377(+)	+	535	546	8.34e-08	0.0395	TTCCAATTGGAA
MA2315.1	MSTRG.11728.1::chr3L:2765377-2766377(+)	-	535	546	8.34e-08	0.0395	TTCCAATTGGAA
MA2315.1	MSTRG.11084.6::chr2L:19132812-19133812(+)	+	732	743	8.34e-08	0.0395	TTCCAATTGGAA
MA2315.1	MSTRG.11084.6::chr2L:19132812-19133812(+)	-	732	743	8.34e-08	0.0395	TTCCAATTGGAA
MA2315.1	MSTRG.13343.3::chr3L:16449200-16450200(-)	+	869	880	8.34e-08	0.0395	TTCCAATTGGAA
MA2315.1	MSTRG.13343.3::chr3L:16449200-16450200(-)	-	869	880	8.34e-08	0.0395	TTCCAATTGGAA
MA2315.1	MSTRG.9360.2::chr2L:6820943-6821943(+)	+	886	897	8.34e-08	0.0395	TTCCAATTGGAA
MA2315.1	MSTRG.9360.2::chr2L:6820943-6821943(+)	-	886	897	8.34e-08	0.0395	TTCCAATTGGAA
MA0532.2	MSTRG.2618.1::chr3R:5213777-5214777(+)	-	343	354	8.34e-08	0.254	AATTCCAGGAAA
MA0533.1	MSTRG.8674.4::chr2L:314334-315334(-)	-	95	115	8.46e-08	0.0122	TCCAAAAAGCATGCTACGAAA
MA0533.1	MSTRG.3927.5::chr3R:15058395-15059395(-)	-	98	118	8.53e-08	0.0122	CCTAAAAAGTATGCTACGAAG
UN0108.1	MSTRG.12885.4::chr3L:12692630-12693630(+)	-	853	869	8.59e-08	0.00491	TGTGAGCGAGAGAGCGC
MA2204.1	MSTRG.10417.1::chr2L:14252185-14253185(-)	-	125	137	8.71e-08	0.0411	ACAACAACAACCG
MA2204.1	MSTRG.5542.1::chr3R:29204933-29205933(+)	-	319	331	8.71e-08	0.0411	ACAACAACAACCG
MA2204.1	MSTRG.12111.1::chr3L:6750718-6751718(+)	-	366	378	8.71e-08	0.0411	ACAACAACAACCG
MA2204.1	MSTRG.1108.1::chrX:3723450-3724450(-)	+	151	163	8.71e-08	0.0411	ACAACAACAAGCG
MA2204.1	MSTRG.6822.1::chr2R:13579161-13580161(+)	+	611	623	8.71e-08	0.0411	ACAACAACAAGCG
MA2204.1	MSTRG.1544.11::chrX:16836146-16837146(-)	+	737	749	8.71e-08	0.0411	acaacaacaagcg
MA0529.1	MSTRG.2401.2::chrY:3021806-3022806(-)	-	499	513	8.72e-08	0.107	CGGCAACTATCGATA
MA1700.1	MSTRG.784.1::chrX:12578780-12579780(+)	-	246	259	8.73e-08	0.0101	GTGCGAGCGAGATG
MA1700.1	MSTRG.12885.4::chr3L:12692630-12693630(+)	-	293	306	8.73e-08	0.0101	GTGCGAGCGAGATG
MA1700.1	MSTRG.2095.4::chrX:21332153-21333153(-)	-	605	618	8.73e-08	0.0101	GTGCGAGCGAGATG
MA1700.1	MSTRG.6662.1::chr2R:11610485-11611485(+)	+	972	985	8.73e-08	0.0101	gtgcgagcgagatg
MA1455.2	MSTRG.6288.19::chr2R:10043507-10044507(-)	-	854	866	8.75e-08	0.581	GTTACAATGTAAC
UN0108.1	MSTRG.821.37::chrX:13321873-13322873(+)	+	620	636	8.76e-08	0.00491	GCAGagcgagagggaga
UN0108.1	MSTRG.5619.2::chr3R:30099499-30100499(-)	+	809	825	8.85e-08	0.00491	TGCGAGCGAGATAGcaa
MA2318.1	MSTRG.4852.27::chr3R:23214792-23215792(-)	+	836	853	8.9e-08	0.0613	TCAGCGGAGACATCAACC
MA0533.1	MSTRG.7421.1::chr2R:17206868-17207868(-)	+	26	46	8.91e-08	0.0122	CCACAAGAGTAGGCAACAAAT
MA0533.1	MSTRG.11860.13::chr3L:4187514-4188514(+)	+	76	96	8.91e-08	0.0122	GCTTATAAGTAGGCAATGATT
MA0531.1	MSTRG.6203.6::chr2R:9820086-9821086(-)	-	837	851	8.96e-08	0.0426	CGGCTAGGTGGCGCT
MA1700.1	MSTRG.999.4::chrX:2048621-2049621(+)	-	644	657	8.97e-08	0.0101	GAGAGAGCGAGAGC
MA1700.1	MSTRG.4609.4::chr3R:21093603-21094603(+)	+	961	974	8.97e-08	0.0101	gagagagcgagagc
UN0798.1	MSTRG.7168.21::chr2R:14342628-14343628(+)	+	123	136	8.97e-08	0.0109	tttctctctgtgta
UN0798.1	MSTRG.13784.44::chr3L:22022298-22023298(+)	+	944	957	8.97e-08	0.0109	tttctctctgtgta
UN0798.1	MSTRG.4861.1::chr3R:23332411-23333411(+)	-	267	280	8.97e-08	0.0109	TTTCTCTCTGTGTA
MA2266.1	MSTRG.158.49::chrX:6194169-6195169(-)	-	728	740	8.97e-08	0.335	GTTGCTAGGCGAC
MA0535.1	MSTRG.10369.6::chr2L:13817945-13818945(+)	-	99	113	9.04e-08	0.104	GTGGCGCCGGCACCG
MA1840.1	MSTRG.7548.1::chr2R:18660483-18661483(+)	+	343	355	9.04e-08	0.172	GCACCCGCATCCT
UN0108.1	MSTRG.9164.1::chr2L:4371693-4372693(-)	+	851	867	9.14e-08	0.00491	TTAGAGCGAGACGGAGA
MA0535.1	MSTRG.11589.3::chr3L:1673624-1674624(+)	+	407	421	9.21e-08	0.104	GCGACGCCGGCGGCG
MA0022.1	MSTRG.598.68::chrX:10548479-10549479(-)	+	639	650	9.24e-08	0.234	GGGGTTTTTCCG
MA0022.1	MSTRG.6863.1::chr2R:13175738-13176738(-)	-	690	701	9.24e-08	0.234	GGGGTTTTTCCG
UN0751.1	MSTRG.1213.1::chrX:4898458-4899458(-)	+	84	94	9.31e-08	0.0162	gccacgccccc
UN0751.1	MSTRG.6788.7::chr2R:12528052-12529052(+)	+	89	99	9.31e-08	0.0162	GCCACGCCCCC
UN0751.1	MSTRG.5927.23::chr2R:7208930-7209930(+)	+	141	151	9.31e-08	0.0162	gccacgccccc
UN0751.1	MSTRG.4779.10::chr3R:22518084-22519084(+)	+	148	158	9.31e-08	0.0162	gccacgccccc
UN0751.1	MSTRG.8538.1::chr2R:25099115-25100115(+)	+	194	204	9.31e-08	0.0162	gccacgccccc
UN0751.1	MSTRG.9755.9::chr2L:9233507-9234507(-)	+	203	213	9.31e-08	0.0162	gccacgccccc
UN0751.1	MSTRG.13669.10::chr3L:19569660-19570660(-)	+	291	301	9.31e-08	0.0162	gccacgccccc
UN0751.1	MSTRG.5675.2::chr3R:30560199-30561199(-)	+	306	316	9.31e-08	0.0162	GCCACGCCCCC
UN0751.1	MSTRG.8007.35::chr2R:21503938-21504938(+)	+	315	325	9.31e-08	0.0162	gccacgccccc
UN0751.1	MSTRG.244.1::chrX:6938873-6939873(-)	+	406	416	9.31e-08	0.0162	gccacgccccc
UN0751.1	MSTRG.5063.27::chr3R:25020266-25021266(+)	+	485	495	9.31e-08	0.0162	GCCACGCCCCC
UN0751.1	MSTRG.9228.1::chr2L:5511688-5512688(-)	+	623	633	9.31e-08	0.0162	gccacgccccc
UN0751.1	MSTRG.3881.1::chr3R:14398815-14399815(+)	+	635	645	9.31e-08	0.0162	gccacgccccc
UN0751.1	MSTRG.8688.1::chr2L:1340413-1341413(-)	+	730	740	9.31e-08	0.0162	gccacgccccc
UN0751.1	MSTRG.12278.1::chr3L:8232614-8233614(+)	+	813	823	9.31e-08	0.0162	gccacgccccc
UN0751.1	MSTRG.7194.1::chr2R:15755947-15756947(-)	+	902	912	9.31e-08	0.0162	GCCACGCCCCC
UN0751.1	MSTRG.6675.2::chr2R:11755744-11756744(+)	+	940	950	9.31e-08	0.0162	gccacgccccc
UN0751.1	MSTRG.11208.7::chr2L:20475843-20476843(-)	+	953	963	9.31e-08	0.0162	gccacgccccc
UN0751.1	MSTRG.12552.24::chr3L:10187843-10188843(-)	+	961	971	9.31e-08	0.0162	gccacgccccc
UN0751.1	MSTRG.1842.2::chrX:19093956-19094956(+)	+	967	977	9.31e-08	0.0162	gccacgccccc
UN0751.1	MSTRG.7196.1::chr2R:15764723-15765723(+)	-	32	42	9.31e-08	0.0162	GCCACGCCCCC
UN0751.1	MSTRG.7975.4::chr2R:21871029-21872029(+)	-	61	71	9.31e-08	0.0162	GCCACGCCCCC
UN0751.1	MSTRG.7975.3::chr2R:21871014-21872014(+)	-	76	86	9.31e-08	0.0162	GCCACGCCCCC
UN0751.1	MSTRG.13023.1::chr3L:13938514-13939514(-)	-	215	225	9.31e-08	0.0162	GCCACGCCCCC
UN0751.1	MSTRG.7595.7::chr2R:19024809-19025809(-)	-	228	238	9.31e-08	0.0162	GCCACGCCCCC
UN0751.1	MSTRG.12115.2::chr3L:6789841-6790841(-)	-	253	263	9.31e-08	0.0162	GCCACGCCCCC
UN0751.1	MSTRG.1518.2::chrX:16677191-16678191(-)	-	334	344	9.31e-08	0.0162	GCCACGCCCCC
UN0751.1	MSTRG.1064.128::chrX:3356718-3357718(+)	-	338	348	9.31e-08	0.0162	GCCACGCCCCC
UN0751.1	MSTRG.7507.2::chr2R:17889973-17890973(-)	-	429	439	9.31e-08	0.0162	GCCACGCCCCC
UN0751.1	MSTRG.509.2::chrX:10436721-10437721(-)	-	494	504	9.31e-08	0.0162	GCCACGCCCCC
UN0751.1	MSTRG.5340.1::chr3R:27294109-27295109(-)	-	536	546	9.31e-08	0.0162	GCCACGCCCCC
UN0751.1	MSTRG.5235.1::chr3R:26726913-26727913(-)	-	541	551	9.31e-08	0.0162	GCCACGCCCCC
UN0751.1	MSTRG.7963.2::chr2R:21134856-21135856(+)	-	556	566	9.31e-08	0.0162	GCCACGCCCCC
UN0751.1	MSTRG.10670.1::chr2L:16427116-16428116(+)	-	599	609	9.31e-08	0.0162	GCCACGCCCCC
UN0751.1	MSTRG.16085.1::chr3L:27156003-27157003(-)	-	688	698	9.31e-08	0.0162	GCCACGCCCCC
UN0751.1	MSTRG.13590.1::chr3L:18783474-18784474(+)	-	697	707	9.31e-08	0.0162	GCCACGCCCCC
UN0751.1	MSTRG.6887.38::chr2R:13343232-13344232(-)	-	711	721	9.31e-08	0.0162	GCCACGCCCCC
UN0751.1	MSTRG.5065.1::chr3R:25020486-25021486(-)	-	726	736	9.31e-08	0.0162	GCCACGCCCCC
UN0751.1	MSTRG.9155.3::chr2L:4246928-4247928(-)	-	739	749	9.31e-08	0.0162	GCCACGCCCCC
UN0751.1	MSTRG.11509.20::chr3L:1035096-1036096(-)	-	758	768	9.31e-08	0.0162	GCCACGCCCCC
UN0751.1	MSTRG.3217.1::chr3R:8615666-8616666(-)	-	769	779	9.31e-08	0.0162	GCCACGCCCCC
UN0751.1	MSTRG.10863.7::chr2L:17866427-17867427(+)	-	809	819	9.31e-08	0.0162	GCCACGCCCCC
UN0751.1	MSTRG.9360.2::chr2L:6820943-6821943(+)	-	818	828	9.31e-08	0.0162	GCCACGCCCCC
UN0751.1	MSTRG.1251.2::chrX:5497929-5498929(+)	-	897	907	9.31e-08	0.0162	GCCACGCCCCC
UN0798.1	MSTRG.451.3::chrX:9787308-9788308(+)	+	336	349	9.39e-08	0.0112	tttttcgcagtgca
UN0779.1	MSTRG.3243.36::chr3R:8823801-8824801(-)	+	401	415	9.42e-08	0.329	CTGGCAAGCTGCCAA
MA1459.1	MSTRG.5956.81::chr2R:7532981-7533981(-)	+	480	497	9.55e-08	0.0417	CCGGCGGTCACACTGGCG
MA1700.1	MSTRG.6314.1::chr2R:10215964-10216964(+)	+	392	405	9.59e-08	0.0101	GTGCGAGCGAGCGA
UN0108.1	MSTRG.999.4::chrX:2048621-2049621(+)	-	640	656	9.63e-08	0.00491	AGAGAGCGAGAGCGAGC
UN0108.1	MSTRG.10176.13::chr2L:12617355-12618355(+)	+	834	850	9.63e-08	0.00491	agagagcgagagcgagc
MA0531.1	MSTRG.5207.1::chr3R:25876221-25877221(+)	-	615	629	9.65e-08	0.0431	CCGCCAGATGGCGTC
MA0533.1	MSTRG.13260.1::chr3L:15646399-15647399(+)	+	733	753	9.69e-08	0.0131	gcctaaaagtatgcaaacgag
UN0108.1	MSTRG.10691.13::chr2L:16534056-16535056(-)	+	754	770	9.7e-08	0.00491	agagagagagacagaga
MA0010.1	MSTRG.11314.32::chr2L:21756553-21757553(-)	-	177	190	9.7e-08	0.172	ATAATAAACAAATC
MA2318.1	MSTRG.5844.1::chr2R:5973481-5974481(+)	-	709	726	9.74e-08	0.0615	TTAGCCAGGACTCCACCC
UN0108.2	MSTRG.11323.1::chr2L:21866291-21867291(-)	-	690	702	9.83e-08	0.0162	GTGAGCGAGAGGG
UN0108.2	MSTRG.348.1::chrX:7891416-7892416(+)	-	729	741	9.83e-08	0.0162	GTGAGCGAGAGGG
UN0108.2	MSTRG.11321.6::chr2L:21828034-21829034(+)	+	124	136	9.83e-08	0.0162	GTGAGCGAGAGGG
UN0108.2	MSTRG.11321.11::chr2L:21866307-21867307(+)	+	283	295	9.83e-08	0.0162	GTGAGCGAGAGGG
UN0108.2	MSTRG.9428.57::chr2L:6648493-6649493(-)	+	962	974	9.83e-08	0.0162	GTGAGCGAGAGGG
UN0755.1	MSTRG.4747.11::chr3R:21173819-21174819(-)	-	390	404	9.88e-08	0.176	GATGACGAGGATGAT
UN0755.1	MSTRG.11651.2::chr3L:2087168-2088168(+)	-	792	806	9.88e-08	0.176	GATGACGAGGATGAT
MA2209.1	MSTRG.4407.2::chr3R:19141643-19142643(-)	+	39	50	1e-07	0.382	TGCCACGTGGCG
UN0779.1	MSTRG.3243.36::chr3R:8823801-8824801(-)	-	401	415	1e-07	0.329	TTGGCAGCTTGCCAG
MA0533.1	MSTRG.3685.1::chr3R:12857626-12858626(+)	+	761	781	1.01e-07	0.0134	ACCTGAAAGTATGCAATTCAA
MA1458.1	MSTRG.2022.1::chrX:20927028-20928028(+)	+	247	258	1.02e-07	0.139	TTTTCCAGAAAA
UN0782.1	MSTRG.12703.5::chr3L:11349840-11350840(-)	+	470	481	1.02e-07	0.148	tatgcaaattag
MA1702.1	MSTRG.6242.1::chr2R:9666660-9667660(+)	+	87	98	1.02e-07	0.332	AATTATGCAATC
MA0197.2	MSTRG.12703.5::chr3L:11349840-11350840(-)	+	470	481	1.02e-07	0.147	tatgcaaattag
UN0782.1	MSTRG.11507.1::chr3L:957400-958400(-)	-	470	481	1.02e-07	0.148	TATGCAAATTAG
UN0782.1	MSTRG.4206.1::chr3R:17374068-17375068(-)	-	522	533	1.02e-07	0.148	TATGCAAATTAG
MA0197.2	MSTRG.11507.1::chr3L:957400-958400(-)	-	470	481	1.02e-07	0.147	TATGCAAATTAG
MA0197.2	MSTRG.4206.1::chr3R:17374068-17375068(-)	-	522	533	1.02e-07	0.147	TATGCAAATTAG
MA1702.1	MSTRG.7885.11::chr2R:20582308-20583308(-)	-	395	406	1.02e-07	0.332	AATTATGCAATC
MA0243.1	MSTRG.6074.4::chr2R:8156116-8157116(+)	+	953	964	1.02e-07	0.379	GACATTCCTCGa
UN0108.1	MSTRG.8084.13::chr2R:22135980-22136980(+)	+	939	955	1.03e-07	0.00491	CGCGAGCGAGAGAGGCA
MA0531.1	MSTRG.12957.1::chr3L:13235747-13236747(-)	+	690	704	1.03e-07	0.0432	CGGACAGGTGGCGCC
UN0798.1	MSTRG.6249.9::chr2R:9759529-9760529(+)	+	830	843	1.03e-07	0.0122	tttttcgcagtgta
MA1459.1	MSTRG.12380.1::chr3L:9062434-9063434(+)	-	532	549	1.03e-07	0.0417	GGAGTGGTCACACTGCTT
MA1700.1	MSTRG.13333.1::chr3L:16193031-16194031(+)	-	48	61	1.04e-07	0.0101	GAGCGAGAGAGAGA
MA1700.1	MSTRG.5930.6::chr2R:7253601-7254601(+)	-	538	551	1.04e-07	0.0101	GAGCGAGAGAGAGA
MA1700.1	MSTRG.4089.179::chr3R:16025078-16026078(+)	-	755	768	1.04e-07	0.0101	GAGCGAGAGAGAGA
MA1700.1	MSTRG.4089.177::chr3R:16025067-16026067(+)	-	766	779	1.04e-07	0.0101	GAGCGAGAGAGAGA
MA1700.1	MSTRG.8314.47::chr2R:23666144-23667144(+)	-	787	800	1.04e-07	0.0101	GAGCGAGAGAGAGA
MA1700.1	MSTRG.6224.1::chr2R:9547392-9548392(+)	-	870	883	1.04e-07	0.0101	GAGCGAGAGAGAGA
MA1700.1	MSTRG.11365.19::chr2L:22471735-22472735(-)	+	88	101	1.04e-07	0.0101	gagcgagagagaga
MA1700.1	MSTRG.1007.45::chrX:2137657-2138657(-)	+	379	392	1.04e-07	0.0101	gagcgagagagaga
MA1700.1	MSTRG.1698.12::chrX:17507149-17508149(-)	+	532	545	1.04e-07	0.0101	gagcgagagagaga
MA1700.1	MSTRG.7130.3::chr2R:13925022-13926022(+)	+	574	587	1.04e-07	0.0101	gagcgagagagaga
MA1700.1	MSTRG.7130.1::chr2R:13924855-13925855(+)	+	741	754	1.04e-07	0.0101	gagcgagagagaga
MA1700.1	MSTRG.831.105::chrX:12753765-12754765(-)	+	760	773	1.04e-07	0.0101	gagcgagagagaga
MA1700.1	MSTRG.766.1::chrX:12290620-12291620(-)	+	783	796	1.04e-07	0.0101	gagcgagagagaga
MA1700.1	MSTRG.11114.2::chr2L:19473847-19474847(-)	+	786	799	1.04e-07	0.0101	gagcgagagagaga
UN0108.1	MSTRG.11248.1::chr2L:20773460-20774460(-)	-	40	56	1.04e-07	0.00491	AGAGAGAGAGAGAGAGA
UN0108.1	MSTRG.11248.1::chr2L:20773460-20774460(-)	-	42	58	1.04e-07	0.00491	AGAGAGAGAGAGAGAGA
UN0108.1	MSTRG.11248.1::chr2L:20773460-20774460(-)	-	44	60	1.04e-07	0.00491	AGAGAGAGAGAGAGAGA
UN0108.1	MSTRG.11248.1::chr2L:20773460-20774460(-)	-	46	62	1.04e-07	0.00491	AGAGAGAGAGAGAGAGA
UN0108.1	MSTRG.672.102::chrX:11380087-11381087(+)	-	82	98	1.04e-07	0.00491	AGAGAGAGAGAGAGAGA
UN0108.1	MSTRG.3168.1::chr3R:8110046-8111046(-)	-	84	100	1.04e-07	0.00491	AGAGAGAGAGAGAGAGA
UN0108.1	MSTRG.672.102::chrX:11380087-11381087(+)	-	84	100	1.04e-07	0.00491	AGAGAGAGAGAGAGAGA
UN0108.1	MSTRG.3168.1::chr3R:8110046-8111046(-)	-	86	102	1.04e-07	0.00491	AGAGAGAGAGAGAGAGA
UN0108.1	MSTRG.3168.1::chr3R:8110046-8111046(-)	-	88	104	1.04e-07	0.00491	AGAGAGAGAGAGAGAGA
UN0108.1	MSTRG.3168.1::chr3R:8110046-8111046(-)	-	90	106	1.04e-07	0.00491	AGAGAGAGAGAGAGAGA
UN0108.1	MSTRG.11114.3::chr2L:19479308-19480308(-)	-	439	455	1.04e-07	0.00491	AGAGAGAGAGAGAGAGA
UN0108.1	MSTRG.11114.3::chr2L:19479308-19480308(-)	-	441	457	1.04e-07	0.00491	AGAGAGAGAGAGAGAGA
UN0108.1	MSTRG.11114.3::chr2L:19479308-19480308(-)	-	443	459	1.04e-07	0.00491	AGAGAGAGAGAGAGAGA
UN0108.1	MSTRG.10349.1::chr2L:14508581-14509581(-)	-	523	539	1.04e-07	0.00491	AGAGAGAGAGAGAGAGA
UN0108.1	MSTRG.10349.1::chr2L:14508581-14509581(-)	-	525	541	1.04e-07	0.00491	AGAGAGAGAGAGAGAGA
UN0108.1	MSTRG.13524.1::chr3L:18077551-18078551(-)	-	546	562	1.04e-07	0.00491	AGAGAGAGAGAGAGAGA
UN0108.1	MSTRG.13524.1::chr3L:18077551-18078551(-)	-	548	564	1.04e-07	0.00491	AGAGAGAGAGAGAGAGA
UN0108.1	MSTRG.9939.1::chr2L:11720193-11721193(+)	-	550	566	1.04e-07	0.00491	AGAGAGAGAGAGAGAGA
UN0108.1	MSTRG.13524.1::chr3L:18077551-18078551(-)	-	550	566	1.04e-07	0.00491	AGAGAGAGAGAGAGAGA
UN0108.1	MSTRG.11620.7::chr3L:2281873-2282873(+)	-	656	672	1.04e-07	0.00491	AGAGAGAGAGAGAGAGA
UN0108.1	MSTRG.3247.1::chr3R:8846244-8847244(+)	-	739	755	1.04e-07	0.00491	AGAGAGAGAGAGAGAGA
UN0108.1	MSTRG.3247.1::chr3R:8846244-8847244(+)	-	741	757	1.04e-07	0.00491	AGAGAGAGAGAGAGAGA
UN0108.1	MSTRG.3247.1::chr3R:8846244-8847244(+)	-	743	759	1.04e-07	0.00491	AGAGAGAGAGAGAGAGA
UN0108.1	MSTRG.3247.1::chr3R:8846244-8847244(+)	-	745	761	1.04e-07	0.00491	AGAGAGAGAGAGAGAGA
UN0108.1	MSTRG.318.1::chrX:7695996-7696996(+)	-	822	838	1.04e-07	0.00491	AGAGAGAGAGAGAGAGA
UN0108.1	MSTRG.318.1::chrX:7695996-7696996(+)	-	824	840	1.04e-07	0.00491	AGAGAGAGAGAGAGAGA
UN0108.1	MSTRG.6377.8::chr2R:1235095-1236095(-)	-	833	849	1.04e-07	0.00491	AGAGAGAGAGAGAGAGA
UN0108.1	MSTRG.6224.1::chr2R:9547392-9548392(+)	-	860	876	1.04e-07	0.00491	AGAGAGAGAGAGAGAGA
UN0108.1	MSTRG.6224.1::chr2R:9547392-9548392(+)	-	862	878	1.04e-07	0.00491	AGAGAGAGAGAGAGAGA
UN0108.1	MSTRG.5723.1::chr3R:31058815-31059815(+)	-	874	890	1.04e-07	0.00491	AGAGAGAGAGAGAGAGA
UN0108.1	MSTRG.6823.12::chr2R:13622038-13623038(+)	-	899	915	1.04e-07	0.00491	CGAGAGCGAGAGCGCGG
UN0108.1	MSTRG.381.1::chrX:8708087-8709087(-)	-	919	935	1.04e-07	0.00491	AGAGAGAGAGAGAGAGA
UN0108.1	MSTRG.381.1::chrX:8708087-8709087(-)	-	921	937	1.04e-07	0.00491	AGAGAGAGAGAGAGAGA
UN0108.1	MSTRG.381.1::chrX:8708087-8709087(-)	-	923	939	1.04e-07	0.00491	AGAGAGAGAGAGAGAGA
UN0108.1	MSTRG.381.1::chrX:8708087-8709087(-)	-	925	941	1.04e-07	0.00491	AGAGAGAGAGAGAGAGA
UN0108.1	MSTRG.10176.13::chr2L:12617355-12618355(+)	-	928	944	1.04e-07	0.00491	AGAGAGAGAGAGAGAGA
UN0108.1	MSTRG.818.1::chrX:13276378-13277378(+)	-	979	995	1.04e-07	0.00491	AGAGAGAGAGAGAGAGA
UN0108.1	MSTRG.818.1::chrX:13276378-13277378(+)	-	981	997	1.04e-07	0.00491	AGAGAGAGAGAGAGAGA
UN0108.1	MSTRG.13919.1::chr3L:21046941-21047941(-)	+	1	17	1.04e-07	0.00491	agagagagagagagaga
UN0108.1	MSTRG.13919.1::chr3L:21046941-21047941(-)	+	3	19	1.04e-07	0.00491	agagagagagagagaga
UN0108.1	MSTRG.11049.1::chr2L:21519197-21520197(-)	+	141	157	1.04e-07	0.00491	agagagagagagagaga
UN0108.1	MSTRG.11049.1::chr2L:21519197-21520197(-)	+	143	159	1.04e-07	0.00491	agagagagagagagaga
UN0108.1	MSTRG.11049.1::chr2L:21519197-21520197(-)	+	145	161	1.04e-07	0.00491	agagagagagagagaga
UN0108.1	MSTRG.11049.1::chr2L:21519197-21520197(-)	+	147	163	1.04e-07	0.00491	agagagagagagagaga
UN0108.1	MSTRG.11049.1::chr2L:21519197-21520197(-)	+	149	165	1.04e-07	0.00491	agagagagagagagaga
UN0108.1	MSTRG.13475.3::chr3L:17658402-17659402(-)	+	181	197	1.04e-07	0.00491	agagagagagagagaga
UN0108.1	MSTRG.13475.3::chr3L:17658402-17659402(-)	+	183	199	1.04e-07	0.00491	agagagagagagagaga
UN0108.1	MSTRG.13475.3::chr3L:17658402-17659402(-)	+	185	201	1.04e-07	0.00491	agagagagagagagaga
UN0108.1	MSTRG.13475.3::chr3L:17658402-17659402(-)	+	187	203	1.04e-07	0.00491	agagagagagagagaga
UN0108.1	MSTRG.13475.3::chr3L:17658402-17659402(-)	+	189	205	1.04e-07	0.00491	agagagagagagagaga
UN0108.1	MSTRG.13475.3::chr3L:17658402-17659402(-)	+	191	207	1.04e-07	0.00491	agagagagagagagaga
UN0108.1	MSTRG.8688.1::chr2L:1340413-1341413(-)	+	251	267	1.04e-07	0.00491	agagagagagagagaga
UN0108.1	MSTRG.8688.1::chr2L:1340413-1341413(-)	+	253	269	1.04e-07	0.00491	agagagagagagagaga
UN0108.1	MSTRG.3562.1::chr3R:11766160-11767160(+)	+	426	442	1.04e-07	0.00491	agagagagagagagaga
UN0108.1	MSTRG.11326.4::chr2L:21899062-21900062(-)	+	573	589	1.04e-07	0.00491	agagagagagagagaga
UN0108.1	MSTRG.821.37::chrX:13321873-13322873(+)	+	648	664	1.04e-07	0.00491	agagagagagagagaga
UN0108.1	MSTRG.4530.11::chr3R:20203803-20204803(+)	+	830	846	1.04e-07	0.00491	agagagagagagagaga
UN0108.1	MSTRG.4530.11::chr3R:20203803-20204803(+)	+	832	848	1.04e-07	0.00491	agagagagagagagaga
UN0108.1	MSTRG.4530.11::chr3R:20203803-20204803(+)	+	834	850	1.04e-07	0.00491	agagagagagagagaga
UN0108.1	MSTRG.4530.11::chr3R:20203803-20204803(+)	+	836	852	1.04e-07	0.00491	agagagagagagagaga
UN0108.1	MSTRG.4530.11::chr3R:20203803-20204803(+)	+	838	854	1.04e-07	0.00491	agagagagagagagaga
UN0108.1	MSTRG.4530.11::chr3R:20203803-20204803(+)	+	840	856	1.04e-07	0.00491	agagagagagagagaga
UN0108.1	MSTRG.4530.11::chr3R:20203803-20204803(+)	+	842	858	1.04e-07	0.00491	agagagagagagagaga
UN0108.1	MSTRG.4530.11::chr3R:20203803-20204803(+)	+	844	860	1.04e-07	0.00491	agagagagagagagaga
UN0108.1	MSTRG.4530.11::chr3R:20203803-20204803(+)	+	846	862	1.04e-07	0.00491	agagagagagagagaga
UN0108.1	MSTRG.4530.11::chr3R:20203803-20204803(+)	+	848	864	1.04e-07	0.00491	agagagagagagagaga
UN0108.1	MSTRG.4530.11::chr3R:20203803-20204803(+)	+	850	866	1.04e-07	0.00491	agagagagagagagaga
UN0108.1	MSTRG.11916.1::chr3L:4691782-4692782(+)	+	896	912	1.04e-07	0.00491	agagagagagagagaga
MA1459.1	MSTRG.532.26::chrX:9108575-9109575(+)	-	514	531	1.05e-07	0.0417	TGGACGGTCACACTGCGA
MA2204.1	MSTRG.11105.1::chr2L:19414242-19415242(+)	-	58	70	1.06e-07	0.0411	ACAACAACAAACC
MA2204.1	MSTRG.11114.3::chr2L:19479308-19480308(-)	-	396	408	1.06e-07	0.0411	ACAACAACAAACC
MA2204.1	MSTRG.5536.6::chr3R:29174933-29175933(-)	+	456	468	1.06e-07	0.0411	acaacaacaaacc
MA2204.1	MSTRG.11267.55::chr2L:21052213-21053213(-)	+	726	738	1.06e-07	0.0411	acaacaacaaacc
MA2204.1	MSTRG.429.1::chrX:8193191-8194191(-)	+	743	755	1.06e-07	0.0411	acaacaacaaacc
MA2204.1	MSTRG.612.95::chrX:10806860-10807860(-)	+	888	900	1.06e-07	0.0411	acaacaacaaacc
MA0533.1	MSTRG.1907.1::chrX:20061172-20062172(+)	+	821	841	1.06e-07	0.0138	CCACAAAAGTATGCTAGGAAT
UN0108.1	MSTRG.5905.1::chr2R:6871751-6872751(+)	-	108	124	1.07e-07	0.00497	CGTGAGCGAGAGAGCGG
UN0108.1	MSTRG.766.1::chrX:12290620-12291620(-)	+	786	802	1.07e-07	0.00497	cgagagagagagggacA
UN0108.2	MSTRG.13591.1::chr3L:18800060-18801060(+)	-	317	329	1.09e-07	0.0162	GAGAGCGAGACAG
MA0531.1	MSTRG.5419.2::chr3R:29715377-29716377(-)	+	199	213	1.09e-07	0.0432	GCAACAGATGGCGCC
MA2241.1	MSTRG.7914.24::chr2R:20822317-20823317(-)	+	927	940	1.1e-07	0.14	gcagcagctgctgc
MA2241.1	MSTRG.3851.1::chr3R:13977081-13978081(+)	+	973	986	1.1e-07	0.14	gcagcagctgctgc
MA2241.1	MSTRG.7914.24::chr2R:20822317-20823317(-)	-	927	940	1.1e-07	0.14	GCAGCAGCTGCTGC
MA2241.1	MSTRG.3851.1::chr3R:13977081-13978081(+)	-	973	986	1.1e-07	0.14	GCAGCAGCTGCTGC
UN0108.1	MSTRG.13333.1::chr3L:16193031-16194031(+)	-	48	64	1.11e-07	0.00509	ACAGAGCGAGAGAGAGA
UN0108.1	MSTRG.7130.3::chr2R:13925022-13926022(+)	+	571	587	1.11e-07	0.00509	acagagcgagagagaga
UN0108.1	MSTRG.7130.1::chr2R:13924855-13925855(+)	+	738	754	1.11e-07	0.00509	acagagcgagagagaga
UN0108.1	MSTRG.12885.4::chr3L:12692630-12693630(+)	-	289	305	1.12e-07	0.00511	TGCGAGCGAGATGGCAT
MA2313.1	MSTRG.9784.12::chr2L:9494473-9495473(+)	-	337	348	1.12e-07	0.214	CGTAACGTAACG
MA2313.1	MSTRG.7986.1::chr2R:21234157-21235157(+)	-	587	598	1.12e-07	0.214	CGTAACGTAACG
UN0798.1	MSTRG.2737.1::chr3R:3338856-3339856(-)	-	814	827	1.13e-07	0.0131	TATCTCTCAGTGTA
UN0788.1	MSTRG.10691.13::chr2L:16534056-16535056(-)	+	47	57	1.13e-07	0.175	CCGCCCACGCA
UN0788.1	MSTRG.7203.1::chr2R:15872663-15873663(+)	+	918	928	1.13e-07	0.175	CCGCCCACGCA
MA2298.1	MSTRG.1619.14::chrX:15837060-15838060(+)	+	130	140	1.13e-07	0.0111	gccacgcccac
MA2298.1	MSTRG.1900.27::chrX:20102802-20103802(-)	+	192	202	1.13e-07	0.0111	gccacgcccac
MA2298.1	MSTRG.1594.1::chrX:17167816-17168816(-)	+	203	213	1.13e-07	0.0111	gccacgcccac
MA2298.1	MSTRG.11057.1::chr2L:21613468-21614468(+)	+	226	236	1.13e-07	0.0111	gccacgcccac
MA2298.1	MSTRG.667.1::chrX:11239534-11240534(+)	+	254	264	1.13e-07	0.0111	gccacgcccac
MA2298.1	MSTRG.14061.1::chr3L:23022132-23023132(-)	+	262	272	1.13e-07	0.0111	gccacgcccac
MA2298.1	MSTRG.6420.30::chr2R:3487914-3488914(-)	+	313	323	1.13e-07	0.0111	gccacgcccac
MA2298.1	MSTRG.6405.3::chr2R:2731623-2732623(+)	+	329	339	1.13e-07	0.0111	gccacgcccac
MA2298.1	MSTRG.14061.1::chr3L:23022132-23023132(-)	+	387	397	1.13e-07	0.0111	gccacgcccac
MA2298.1	MSTRG.8123.1::chr2R:22469143-22470143(-)	+	388	398	1.13e-07	0.0111	gccacgcccac
MA2298.1	MSTRG.630.1::chrX:10919343-10920343(-)	+	432	442	1.13e-07	0.0111	gccacgcccac
MA2298.1	MSTRG.5706.6::chr3R:30757601-30758601(+)	+	434	444	1.13e-07	0.0111	gccacgcccac
MA2298.1	MSTRG.11295.19::chr2L:21202841-21203841(-)	+	435	445	1.13e-07	0.0111	gccacgcccac
MA2298.1	MSTRG.11057.1::chr2L:21613468-21614468(+)	+	443	453	1.13e-07	0.0111	gccacgcccac
MA2298.1	MSTRG.14059.1::chr3L:23002178-23003178(-)	+	473	483	1.13e-07	0.0111	gccacgcccac
MA2298.1	MSTRG.6482.4::chr2R:5115796-5116796(-)	+	503	513	1.13e-07	0.0111	gccacgcccac
MA2298.1	MSTRG.8225.1::chr2R:22979413-22980413(+)	+	504	514	1.13e-07	0.0111	gccacgcccac
MA2298.1	MSTRG.10846.5::chr2L:18011376-18012376(+)	+	521	531	1.13e-07	0.0111	gccacgcccac
MA2298.1	MSTRG.6420.30::chr2R:3487914-3488914(-)	+	530	540	1.13e-07	0.0111	gccacgcccac
MA2298.1	MSTRG.4336.45::chr3R:18422443-18423443(-)	+	531	541	1.13e-07	0.0111	gccacgcccac
MA2298.1	MSTRG.11312.1::chr2L:21709548-21710548(-)	+	535	545	1.13e-07	0.0111	gccacgcccac
MA2298.1	MSTRG.4336.80::chr3R:18507429-18508429(-)	+	560	570	1.13e-07	0.0111	gccacgcccac
MA2298.1	MSTRG.11265.1::chr2L:20922801-20923801(+)	+	614	624	1.13e-07	0.0111	gccacgcccac
MA2298.1	MSTRG.10900.36::chr2L:18387276-18388276(+)	+	622	632	1.13e-07	0.0111	gccacgcccac
MA2298.1	MSTRG.6502.1::chr2R:5356252-5357252(+)	+	636	646	1.13e-07	0.0111	gccacgcccac
MA2298.1	MSTRG.2537.1::chrX:22905067-22906067(-)	+	661	671	1.13e-07	0.0111	gccacgcccac
MA2298.1	MSTRG.12936.12::chr3L:13005803-13006803(+)	+	690	700	1.13e-07	0.0111	gccacgcccac
MA2298.1	MSTRG.304.9::chrX:7493488-7494488(+)	+	718	728	1.13e-07	0.0111	GCCACGCCCAC
MA2298.1	MSTRG.6502.1::chr2R:5356252-5357252(+)	+	760	770	1.13e-07	0.0111	gccacgcccac
MA2298.1	MSTRG.16031.1::chr3L:24531518-24532518(-)	+	866	876	1.13e-07	0.0111	gccacgcccac
MA2298.1	MSTRG.6407.1::chr2R:2855475-2856475(-)	+	885	895	1.13e-07	0.0111	gccacgcccac
MA2298.1	MSTRG.11511.8::chr3L:1041476-1042476(+)	+	896	906	1.13e-07	0.0111	gccacgcccac
MA2298.1	MSTRG.12588.1::chr3L:10789327-10790327(-)	+	903	913	1.13e-07	0.0111	gccacgcccac
MA2298.1	MSTRG.9751.1::chr2L:9154243-9155243(-)	+	915	925	1.13e-07	0.0111	gccacgcccac
MA2298.1	MSTRG.2749.1::chr3R:3848915-3849915(-)	+	928	938	1.13e-07	0.0111	gccacgcccac
MA2298.1	MSTRG.11500.132::chr3L:989959-990959(+)	+	932	942	1.13e-07	0.0111	gccacgcccac
MA2298.1	MSTRG.2323.1::chrY:1889040-1890040(-)	+	949	959	1.13e-07	0.0111	gccacgcccac
MA2298.1	MSTRG.4727.43::chr3R:22251890-22252890(+)	+	957	967	1.13e-07	0.0111	gccacgcccac
MA2298.1	MSTRG.9522.1::chr2L:7483722-7484722(+)	+	965	975	1.13e-07	0.0111	gccacgcccac
MA2264.1	MSTRG.11940.1::chr3L:4952982-4953982(+)	+	21	31	1.13e-07	0.289	GGGGGTTCCCC
MA2264.1	MSTRG.11204.48::chr2L:20442349-20443349(+)	-	168	178	1.13e-07	0.289	GGGGGTTCCCC
MA2264.1	MSTRG.375.12::chrX:8680576-8681576(+)	-	412	422	1.13e-07	0.289	GGGGGTTCCCC
MA2298.1	MSTRG.1748.1::chrX:18121122-18122122(+)	-	21	31	1.13e-07	0.0111	GCCACGCCCAC
MA2298.1	MSTRG.6420.17::chr2R:3449900-3450900(-)	-	22	32	1.13e-07	0.0111	GCCACGCCCAC
MA2298.1	MSTRG.7987.1::chr2R:21253848-21254848(+)	-	30	40	1.13e-07	0.0111	GCCACGCCCAC
MA2298.1	MSTRG.16083.1::chr3L:27082947-27083947(+)	-	44	54	1.13e-07	0.0111	GCCACGCCCAC
MA2298.1	MSTRG.1471.1::chrX:15556319-15557319(+)	-	75	85	1.13e-07	0.0111	GCCACGCCCAC
MA2298.1	MSTRG.14033.1::chr3L:22744814-22745814(-)	-	126	136	1.13e-07	0.0111	GCCACGCCCAC
MA2298.1	MSTRG.16085.1::chr3L:27156003-27157003(-)	-	132	142	1.13e-07	0.0111	GCCACGCCCAC
MA2298.1	MSTRG.6352.1::chr2R:765877-766877(+)	-	136	146	1.13e-07	0.0111	GCCACGCCCAC
MA2298.1	MSTRG.12017.137::chr3L:5689531-5690531(+)	-	148	158	1.13e-07	0.0111	GCCACGCCCAC
MA2298.1	MSTRG.1232.2::chrX:5290215-5291215(+)	-	154	164	1.13e-07	0.0111	GCCACGCCCAC
MA2298.1	MSTRG.1217.77::chrX:5063948-5064948(-)	-	161	171	1.13e-07	0.0111	GCCACGCCCAC
MA2298.1	MSTRG.7537.1::chr2R:18560016-18561016(+)	-	192	202	1.13e-07	0.0111	GCCACGCCCAC
MA2298.1	MSTRG.6374.1::chr2R:1125830-1126830(-)	-	203	213	1.13e-07	0.0111	GCCACGCCCAC
MA2298.1	MSTRG.9477.13::chr2L:7141455-7142455(-)	-	205	215	1.13e-07	0.0111	GCCACGCCCAC
MA2298.1	MSTRG.5555.1::chr3R:29369334-29370334(-)	-	207	217	1.13e-07	0.0111	GCCACGCCCAC
MA2298.1	MSTRG.2543.1::chrX:22935684-22936684(-)	-	223	233	1.13e-07	0.0111	GCCACGCCCAC
MA2298.1	MSTRG.4976.27::chr3R:24231382-24232382(-)	-	235	245	1.13e-07	0.0111	GCCACGCCCAC
MA2298.1	MSTRG.12123.1::chr3L:6929069-6930069(-)	-	247	257	1.13e-07	0.0111	GCCACGCCCAC
MA2298.1	MSTRG.16085.1::chr3L:27156003-27157003(-)	-	247	257	1.13e-07	0.0111	GCCACGCCCAC
MA2298.1	MSTRG.1282.9::chrX:13615994-13616994(+)	-	270	280	1.13e-07	0.0111	GCCACGCCCAC
MA2298.1	MSTRG.12095.3::chr3L:6494601-6495601(+)	-	290	300	1.13e-07	0.0111	GCCACGCCCAC
MA2298.1	MSTRG.6528.1::chr2R:5743780-5744780(-)	-	316	326	1.13e-07	0.0111	GCCACGCCCAC
MA2298.1	MSTRG.6420.17::chr2R:3449900-3450900(-)	-	328	338	1.13e-07	0.0111	GCCACGCCCAC
MA2298.1	MSTRG.16056.49::chr3L:25842679-25843679(+)	-	328	338	1.13e-07	0.0111	GCCACGCCCAC
MA2298.1	MSTRG.2566.2::chrX:23087591-23088591(+)	-	385	395	1.13e-07	0.0111	GCCACGCCCAC
MA2298.1	MSTRG.7103.1::chr2R:16546567-16547567(-)	-	407	417	1.13e-07	0.0111	GCCACGCCCAC
MA2298.1	MSTRG.6420.327::chr2R:3948182-3949182(-)	-	433	443	1.13e-07	0.0111	GCCACGCCCAC
MA2298.1	MSTRG.16084.9::chr3L:27134183-27135183(+)	-	497	507	1.13e-07	0.0111	GCCACGCCCAC
MA2298.1	MSTRG.355.1::chrX:8455136-8456136(+)	-	585	595	1.13e-07	0.0111	GCCACGCCCAC
MA2298.1	MSTRG.6418.1::chr2R:3325559-3326559(+)	-	602	612	1.13e-07	0.0111	GCCACGCCCAC
MA2298.1	MSTRG.6418.1::chr2R:3325559-3326559(+)	-	630	640	1.13e-07	0.0111	GCCACGCCCAC
MA2298.1	MSTRG.6430.73::chr2R:4378787-4379787(+)	-	650	660	1.13e-07	0.0111	GCCACGCCCAC
MA2298.1	MSTRG.1426.4::chrX:14690542-14691542(-)	-	679	689	1.13e-07	0.0111	GCCACGCCCAC
MA2298.1	MSTRG.2566.2::chrX:23087591-23088591(+)	-	691	701	1.13e-07	0.0111	GCCACGCCCAC
MA2298.1	MSTRG.3963.1::chr3R:15322750-15323750(-)	-	902	912	1.13e-07	0.0111	GCCACGCCCAC
MA2298.1	MSTRG.536.1::chrX:9126227-9127227(+)	-	920	930	1.13e-07	0.0111	GCCACGCCCAC
MA2298.1	MSTRG.14063.60::chr3L:23172655-23173655(+)	-	937	947	1.13e-07	0.0111	GCCACGCCCAC
MA2298.1	MSTRG.247.14::chrX:6991427-6992427(-)	-	986	996	1.13e-07	0.0111	GCCACGCCCAC
MA2298.1	MSTRG.6470.24::chr2R:4940974-4941974(+)	-	990	1000	1.13e-07	0.0111	GCCACGCCCAC
UN0788.1	MSTRG.5675.2::chr3R:30560199-30561199(-)	-	462	472	1.13e-07	0.175	CCGCCCACGCA
MA0531.1	MSTRG.605.16::chrX:10626749-10627749(+)	-	756	770	1.14e-07	0.0432	CAGACAGGTGGCGCT
UN0775.1	MSTRG.4523.1::chr3R:20897650-20898650(+)	-	583	596	1.14e-07	0.519	GGTGCACATGTACT
MA1700.1	MSTRG.6610.1::chr2R:10568901-10569901(-)	-	866	879	1.15e-07	0.0101	GAGCGAGAGAGAGG
MA2201.1	MSTRG.3648.36::chr3R:12500834-12501834(-)	-	545	557	1.15e-07	0.219	GATACGCCCCCTC
UN0755.1	MSTRG.812.1::chrX:13206402-13207402(+)	-	380	394	1.16e-07	0.176	GATGACGACAATGAC
MA0237.2	MSTRG.6578.1::chr2R:10990678-10991678(+)	+	864	877	1.16e-07	0.625	GCGGTTCCTTTGAT
UN0108.1	MSTRG.13681.18::chr3L:19634231-19635231(-)	-	588	604	1.17e-07	0.00521	CGGGAGCGAGACAGCAA
UN0108.1	MSTRG.12576.1::chr3L:10673374-10674374(-)	+	43	59	1.17e-07	0.00521	AGCGAGGGAGAGAGCGA
MA2242.1	MSTRG.6911.8::chr2R:13483511-13484511(-)	-	660	672	1.17e-07	0.297	GGGGCAAAGGTCG
MA1457.1	MSTRG.14002.1::chr3L:22465673-22466673(-)	-	407	419	1.18e-07	0.179	GAAACCAGTTTGC
UN0108.1	MSTRG.3168.1::chr3R:8110046-8111046(-)	-	92	108	1.19e-07	0.00521	TGAGAGAGAGAGAGAGA
UN0108.1	MSTRG.12885.4::chr3L:12692630-12693630(+)	-	509	525	1.19e-07	0.00521	TGCGAGCGAGACGCAGC
UN0108.1	MSTRG.374.20::chrX:8650764-8651764(-)	+	786	802	1.19e-07	0.00521	tgagagagagagagaga
UN0108.1	MSTRG.8162.1::chr2R:22677630-22678630(+)	+	965	981	1.19e-07	0.00521	tgagagagagagagaga
UN0108.2	MSTRG.32.27::chr4:53802-54802(+)	-	76	88	1.19e-07	0.0162	GAGAGCGAGAGAG
UN0108.2	MSTRG.11480.2::chr3L:685505-686505(+)	-	85	97	1.19e-07	0.0162	GAGAGCGAGAGAG
UN0108.2	MSTRG.2380.5::chrY:2590511-2591511(+)	-	139	151	1.19e-07	0.0162	GAGAGCGAGAGAG
UN0108.2	MSTRG.2368.1::chrY:2531897-2532897(+)	-	200	212	1.19e-07	0.0162	GAGAGCGAGAGAG
UN0108.2	MSTRG.2372.1::chrY:2545875-2546875(+)	-	222	234	1.19e-07	0.0162	GAGAGCGAGAGAG
UN0108.2	MSTRG.6490.27::chr2R:5261623-5262623(+)	-	496	508	1.19e-07	0.0162	GAGAGCGAGAGAG
UN0108.2	MSTRG.16052.43::chr3L:25304470-25305470(-)	-	508	520	1.19e-07	0.0162	GAGAGCGAGAGAG
UN0108.2	MSTRG.16074.119::chr3L:26775125-26776125(-)	-	620	632	1.19e-07	0.0162	GAGAGCGAGAGAG
UN0108.2	MSTRG.2662.69::chr3R:589207-590207(-)	-	694	706	1.19e-07	0.0162	GAGAGCGAGAGAG
UN0108.2	MSTRG.4089.179::chr3R:16025078-16026078(+)	-	758	770	1.19e-07	0.0162	GAGAGCGAGAGAG
UN0108.2	MSTRG.4089.177::chr3R:16025067-16026067(+)	-	769	781	1.19e-07	0.0162	GAGAGCGAGAGAG
UN0108.2	MSTRG.10529.17::chr2L:15073782-15074782(+)	-	782	794	1.19e-07	0.0162	GAGAGCGAGAGAG
UN0108.2	MSTRG.16074.122::chr3L:26795024-26796024(-)	-	811	823	1.19e-07	0.0162	GAGAGCGAGAGAG
UN0108.2	MSTRG.831.103::chrX:12751860-12752860(-)	-	827	839	1.19e-07	0.0162	GAGAGCGAGAGAG
UN0108.2	MSTRG.11558.2::chr3L:1485870-1486870(+)	+	1	13	1.19e-07	0.0162	gagagcgagagag
UN0108.2	MSTRG.11365.19::chr2L:22471735-22472735(-)	+	86	98	1.19e-07	0.0162	gagagcgagagag
UN0108.2	MSTRG.3878.57::chr3R:14372947-14373947(-)	+	175	187	1.19e-07	0.0162	gagagcgagagag
UN0108.2	MSTRG.11363.17::chr2L:22405351-22406351(+)	+	304	316	1.19e-07	0.0162	gagagcgagagag
UN0108.2	MSTRG.6342.3::chr2R:565665-566665(-)	+	363	375	1.19e-07	0.0162	gagagcgagagag
UN0108.2	MSTRG.6385.3::chr2R:1632367-1633367(-)	+	371	383	1.19e-07	0.0162	gagagcgagagag
UN0108.2	MSTRG.1007.45::chrX:2137657-2138657(-)	+	377	389	1.19e-07	0.0162	gagagcgagagag
UN0108.2	MSTRG.11406.1::chr2L:23232586-23233586(+)	+	391	403	1.19e-07	0.0162	gagagcgagagag
UN0108.2	MSTRG.2187.1::chrY:10938-11938(+)	+	578	590	1.19e-07	0.0162	gagagcgagagag
UN0108.2	MSTRG.6391.1::chr2R:1786083-1787083(-)	+	769	781	1.19e-07	0.0162	gagagcgagagag
UN0108.2	MSTRG.766.1::chrX:12290620-12291620(-)	+	781	793	1.19e-07	0.0162	gagagcgagagag
UN0108.2	MSTRG.1953.1::chrX:19818237-19819237(+)	+	883	895	1.19e-07	0.0162	gagagcgagagag
MA0533.1	MSTRG.7085.1::chr2R:16329930-16330930(+)	-	735	755	1.2e-07	0.0151	CCCTAAATGTATGCTACATAG
UN0749.1	MSTRG.9716.1::chr2L:8959882-8960882(+)	-	163	177	1.2e-07	0.214	GACAATTTCATTGTT
MA0533.1	MSTRG.3922.1::chr3R:14934435-14935435(-)	-	107	127	1.21e-07	0.0151	GCCTGAAACTAGGCAATGATA
UN0108.1	MSTRG.831.105::chrX:12753765-12754765(-)	+	757	773	1.21e-07	0.00526	Ggggagcgagagagaga
MA1700.1	MSTRG.831.105::chrX:12753765-12754765(-)	+	756	769	1.21e-07	0.0101	GGgggagcgagaga
MA2277.1	MSTRG.7408.5::chr2R:17151263-17152263(+)	+	454	468	1.21e-07	0.188	AACACTTGcattggt
MA0086.2	MSTRG.3411.44::chr3R:9483377-9484377(-)	+	875	887	1.22e-07	0.291	GGAACAGGTGCAA
MA2205.1	MSTRG.11124.63::chr2L:19586248-19587248(+)	+	958	969	1.22e-07	0.554	CCCATCCCTGGT
MA1459.1	MSTRG.7159.2::chr2R:14216452-14217452(+)	-	170	187	1.23e-07	0.0465	GCGGCGGTCACACTGAAA
MA0010.2	MSTRG.1044.1::chrX:2592115-2593115(-)	-	843	854	1.24e-07	0.178	TAATAGACAAAT
UN0766.1	MSTRG.13669.10::chr3L:19569660-19570660(-)	+	55	66	1.24e-07	0.449	ATAATCGATTAT
UN0766.1	MSTRG.13669.10::chr3L:19569660-19570660(-)	-	55	66	1.24e-07	0.449	ATAATCGATTAT
MA1700.1	MSTRG.12885.4::chr3L:12692630-12693630(+)	-	857	870	1.24e-07	0.0101	GTGTGAGCGAGAGA
MA2318.1	MSTRG.5243.13::chr3R:26535817-26536817(-)	+	603	620	1.25e-07	0.0726	TTAGTAAAGACAACAACc
MA0533.1	MSTRG.10892.26::chr2L:18278652-18279652(-)	+	851	871	1.25e-07	0.0154	ccacaaaagtatgcaacatcG
UN0757.1	MSTRG.10966.1::chr2L:18956226-18957226(+)	-	730	741	1.25e-07	0.951	AAGAATGTCACC
MA0205.2	MSTRG.13566.17::chr3L:18640395-18641395(+)	-	467	478	1.25e-07	0.0167	GGAAGAGAGAGA
MA0205.2	MSTRG.11326.4::chr2L:21899062-21900062(-)	+	560	571	1.25e-07	0.0167	Ggaagagagaga
MA0205.2	MSTRG.121.8::chrX:5818051-5819051(+)	-	599	610	1.25e-07	0.0167	GGAAGAGAGAGA
MA0249.1	rna-NR_124021.1::chr2L:1623768-1624768(-)	-	743	754	1.25e-07	0.433	TCGCATGTGTTG
UN0108.1	MSTRG.13691.1::chr3L:19790585-19791585(+)	+	949	965	1.25e-07	0.00543	agagagcgggagagcga
MA2277.1	MSTRG.2264.1::chrY:1065083-1066083(-)	+	34	48	1.28e-07	0.188	AACTATTACATTGTT
MA2285.1	MSTRG.1711.20::chrX:17683261-17684261(-)	+	445	456	1.29e-07	0.793	GACCCCCCACAG
UN0798.1	MSTRG.3133.1::chr3R:7856390-7857390(+)	-	470	483	1.3e-07	0.0148	TCTCTCTCAGTGTA
MA0535.1	MSTRG.3638.1::chr3R:12685477-12686477(+)	-	644	658	1.3e-07	0.104	CAGACGCCGGCGGAG
UN0108.1	MSTRG.6597.11::chr2R:10420705-10421705(+)	+	414	430	1.32e-07	0.00564	AGTGAGCGAGATAGCGA
UN0108.1	MSTRG.8778.8::chr2L:1736474-1737474(+)	+	908	924	1.32e-07	0.00564	cgagagagagagagcga
MA0085.1	MSTRG.13638.2::chr3L:19269781-19270781(+)	-	674	689	1.32e-07	0.641	GCGTGGGAACCCTGAT
MA1700.1	MSTRG.11323.1::chr2L:21866291-21867291(-)	-	691	704	1.32e-07	0.0101	GTGTGAGCGAGAGG
MA1700.1	MSTRG.11321.11::chr2L:21866307-21867307(+)	+	281	294	1.32e-07	0.0101	GTGTGAGCGAGAGG
MA1700.1	MSTRG.9428.57::chr2L:6648493-6649493(-)	+	960	973	1.32e-07	0.0101	GTGTGAGCGAGAGG
MA0533.1	MSTRG.780.24::chrX:12568509-12569509(-)	-	393	413	1.33e-07	0.0159	TCCGATAAGTAGGCAATACTT
MA0533.1	MSTRG.8175.51::chr2R:22798417-22799417(-)	+	796	816	1.33e-07	0.0159	GCCTAAAAGCATGCTATTGTA
UN0108.1	MSTRG.8314.47::chr2R:23666144-23667144(+)	-	783	799	1.34e-07	0.00569	AGCGAGAGAGAGAGAGG
MA1700.1	MSTRG.268.1::chrX:7116942-7117942(-)	+	65	78	1.34e-07	0.0101	GCGCGAGCGAGATG
MA1700.1	MSTRG.5549.1::chr3R:29254916-29255916(+)	+	479	492	1.34e-07	0.0101	GCGCGAGCGAGATG
MA2252.1	MSTRG.6595.1::chr2R:10388203-10389203(+)	-	44	55	1.34e-07	0.512	TACCCCCCGCAG
UN0798.1	MSTRG.2931.22::chr3R:5907968-5908968(-)	-	696	709	1.35e-07	0.0152	TTACTCTCAGTGTA
MA1841.1	MSTRG.1412.1::chrX:14472994-14473994(+)	-	782	799	1.37e-07	0.673	TGCGTCCCCTGGGACCAC
MA0451.1	MSTRG.4977.2::chr3R:24201890-24202890(+)	-	362	373	1.37e-07	0.685	AAAGTAGAGCAC
MA2212.1	MSTRG.2056.3::chrX:20673100-20674100(+)	+	100	110	1.38e-07	0.0915	gccacacccac
MA2212.1	MSTRG.7536.2::chr2R:18550824-18551824(-)	+	200	210	1.38e-07	0.0915	GCCACACCCAC
MA2212.1	MSTRG.6420.30::chr2R:3487914-3488914(-)	+	440	450	1.38e-07	0.0915	GCCACacccac
MA2212.1	MSTRG.1355.36::chrX:15111567-15112567(+)	+	592	602	1.38e-07	0.0915	GCCACACCCAC
MA2212.1	MSTRG.2056.3::chrX:20673100-20674100(+)	+	627	637	1.38e-07	0.0915	gccacacccac
MA2250.1	MSTRG.12359.2::chr3L:8945795-8946795(+)	-	478	488	1.38e-07	0.114	CCACCCACGCA
MA2250.1	MSTRG.12359.1::chr3L:8945771-8946771(+)	-	502	512	1.38e-07	0.114	CCACCCACGCA
MA2250.1	MSTRG.915.1::chrX:983426-984426(+)	+	529	539	1.38e-07	0.114	CCACCCACGCA
MA2250.1	MSTRG.10092.1::chr2L:11818940-11819940(+)	+	732	742	1.38e-07	0.114	CCACCCACGCA
MA2250.1	MSTRG.4598.1::chr3R:20985981-20986981(-)	-	853	863	1.38e-07	0.114	CCACCCACGCA
MA2250.1	MSTRG.4209.1::chr3R:17398867-17399867(+)	+	954	964	1.38e-07	0.114	CCACCCACGCA
MA2212.1	MSTRG.72.2::chr4:596742-597742(-)	-	248	258	1.38e-07	0.0915	GCCACACCCAC
MA2212.1	MSTRG.6454.1::chr2R:4617881-4618881(-)	-	261	271	1.38e-07	0.0915	GCCACACCCAC
MA2212.1	MSTRG.6398.171::chr2R:2360155-2361155(-)	-	737	747	1.38e-07	0.0915	GCCACACCCAC
MA2212.1	MSTRG.2667.103::chr3R:1587976-1588976(+)	-	809	819	1.38e-07	0.0915	GCCACACCCAC
MA1460.1	MSTRG.3927.5::chr3R:15058395-15059395(-)	-	515	525	1.38e-07	0.433	AGATGGCCGCC
MA0532.1	MSTRG.4860.1::chr3R:23316339-23317339(+)	+	716	730	1.39e-07	0.216	CGCAATTCCCAGAAA
MA0534.1	MSTRG.1083.3::chrX:3143529-3144529(-)	+	706	720	1.4e-07	0.242	GAGTTCATTGACCCA
UN0108.2	MSTRG.13591.1::chr3L:18800060-18801060(+)	-	299	311	1.43e-07	0.0185	GCGAGAGAGAGGG
UN0108.2	MSTRG.8684.3::chr2L:377111-378111(+)	+	675	687	1.43e-07	0.0185	GCGAGAGAGAGGG
UN0108.2	MSTRG.13007.6::chr3L:13476550-13477550(+)	+	903	915	1.43e-07	0.0185	gcgagagagaggg
UN0108.1	MSTRG.11675.1::chr3L:3036149-3037149(-)	-	374	390	1.43e-07	0.00607	AGAGAGCGAGAGGCAGC
MA2204.1	MSTRG.4609.4::chr3R:21093603-21094603(+)	-	76	88	1.44e-07	0.0411	ACAACAACAAGAC
MA2204.1	MSTRG.4976.27::chr3R:24231382-24232382(-)	-	292	304	1.44e-07	0.0411	ACAACAACAACAC
MA2204.1	MSTRG.11719.1::chr3L:2635686-2636686(-)	-	471	483	1.44e-07	0.0411	ACAACAACAACAC
UN0754.1	MSTRG.10692.1::chr2L:16510809-16511809(+)	+	723	735	1.46e-07	0.571	CGTCATCGTGACG
UN0108.1	MSTRG.16052.43::chr3L:25304470-25305470(-)	-	505	521	1.46e-07	0.00614	CGAGAGCGAGAGAGCTG
MA0532.1	MSTRG.13408.1::chr3L:16954824-16955824(-)	-	93	107	1.47e-07	0.216	TGGAATTCCAGGAAT
UN0108.1	MSTRG.11060.2::chr2L:21632730-21633730(-)	+	360	376	1.48e-07	0.00619	tgagagagagagagcgg
UN0798.1	MSTRG.6029.1::chr2R:7858391-7859391(+)	+	556	569	1.49e-07	0.0154	tttttttcagtgca
UN0798.1	MSTRG.1251.2::chrX:5497929-5498929(+)	+	605	618	1.49e-07	0.0154	tttttttcagtgca
UN0798.1	MSTRG.12687.18::chr3L:11333750-11334750(-)	+	621	634	1.49e-07	0.0154	tttttttcagtgca
UN0798.1	MSTRG.11777.14::chr3L:3394166-3395166(+)	-	435	448	1.49e-07	0.0154	TTTTTTTCAGTGCA
UN0798.1	MSTRG.3493.1::chr3R:10066889-10067889(-)	-	720	733	1.49e-07	0.0154	TTTTTTTCAGTGCA
UN0798.1	MSTRG.5462.1::chr3R:28257938-28258938(-)	-	822	835	1.49e-07	0.0154	TTTTTTTCAGTGCA
MA0531.1	MSTRG.3555.1::chr3R:11696385-11697385(-)	-	235	249	1.49e-07	0.0541	GCTCCAGGTGGCGCC
MA1700.1	MSTRG.10611.13::chr2L:16284343-16285343(-)	-	532	545	1.51e-07	0.0101	GTGAGAGCGAGACG
UN0108.1	MSTRG.348.1::chrX:7891416-7892416(+)	-	726	742	1.51e-07	0.00619	CGTGAGCGAGAGGGTGA
UN0108.1	MSTRG.3878.57::chr3R:14372947-14373947(-)	+	174	190	1.51e-07	0.00619	ggagagcgagagagaaa
UN0108.1	MSTRG.11916.1::chr3L:4691782-4692782(+)	+	900	916	1.51e-07	0.00619	agagagagagagagcgc
MA0530.2	MSTRG.4291.74::chr3R:17901290-17902290(-)	-	672	685	1.52e-07	0.675	ATGACGCTGCACAA
MA2307.1	MSTRG.12936.12::chr3L:13005803-13006803(+)	-	790	801	1.52e-07	0.193	AGATACCCTTTA
MA2307.1	MSTRG.6437.53::chr2R:4494885-4495885(-)	-	842	853	1.52e-07	0.193	AGATACCCTTTA
MA2307.1	MSTRG.4001.10::chr3R:15649740-15650740(+)	-	845	856	1.52e-07	0.193	AGATACCCTTTA
UN0108.1	MSTRG.1619.2::chrX:15834623-15835623(+)	+	107	123	1.53e-07	0.00619	Agcgagggagagagaga
UN0108.1	MSTRG.1283.6::chrX:13641941-13642941(-)	+	906	922	1.53e-07	0.00619	Ggtgagcgagagagcga
UN0108.1	MSTRG.11321.6::chr2L:21828034-21829034(+)	+	374	390	1.54e-07	0.00619	AGCAAGCGAGACGGAGC
UN0108.1	MSTRG.4100.1::chr3R:16036526-16037526(-)	+	764	780	1.54e-07	0.00619	GGAGAGGGAGAGGGAGA
MA0535.1	MSTRG.3316.5::chr3R:10783387-10784387(+)	-	517	531	1.54e-07	0.104	CTGGCGCCGCGGCGG
UN0108.1	MSTRG.1007.45::chrX:2137657-2138657(-)	+	380	396	1.55e-07	0.00619	agcgagagagagagagc
UN0108.1	MSTRG.687.1::chrX:11804650-11805650(+)	+	770	786	1.55e-07	0.00619	agcgagagagagagagc
MA2241.1	MSTRG.935.1::chrX:1239151-1240151(+)	+	535	548	1.55e-07	0.14	GCATCAGCTGCTCC
MA0533.1	MSTRG.12556.1::chr3L:10208672-10209672(+)	-	197	217	1.55e-07	0.018	GCCCGAGAGTAGGCTACAACT
MA0533.1	MSTRG.12095.3::chr3L:6494601-6495601(+)	+	366	386	1.55e-07	0.018	CCTCCAAAGTAGGCAGCACAT
UN0798.1	MSTRG.11795.2::chr3L:3589221-3590221(-)	-	116	129	1.58e-07	0.0158	TTTCTCACAGTGTA
UN0798.1	MSTRG.11795.5::chr3L:3589852-3590852(-)	-	747	760	1.58e-07	0.0158	TTTCTCACAGTGTA
MA0530.1	MSTRG.4291.74::chr3R:17901290-17902290(-)	-	672	686	1.58e-07	0.518	CATGACGCTGCACAA
MA0529.1	rna-NM_001272632.2::chrX:15139367-15140367(-)	+	937	951	1.59e-07	0.142	CAAAAACTATCGATA
MA0010.1	MSTRG.4802.1::chr3R:22656247-22657247(-)	-	839	852	1.59e-07	0.185	GTAATAAACAAATT
UN0108.1	MSTRG.8918.13::chr2L:2752432-2753432(-)	+	147	163	1.59e-07	0.00632	cgagagagagacagaga
UN0108.2	MSTRG.13524.1::chr3L:18077551-18078551(-)	-	543	555	1.61e-07	0.0191	GAGAGAGAGACGG
MA0534.1	MSTRG.4665.70::chr3R:21661185-21662185(-)	+	733	747	1.62e-07	0.242	CAGTTCAATGCACTT
UN0749.1	MSTRG.7568.1::chr2R:18806829-18807829(+)	-	449	463	1.64e-07	0.214	AACAATGGCAGTGTT
MA1459.1	MSTRG.8950.1::chr2L:2884867-2885867(+)	+	419	436	1.64e-07	0.0592	CATACGGCCACACTGCGG
UN0775.1	MSTRG.3550.18::chr3R:11655154-11656154(+)	-	665	678	1.64e-07	0.519	AGTGCAAGTGCACT
UN0108.1	MSTRG.8684.3::chr2L:377111-378111(+)	-	859	875	1.66e-07	0.00647	GCAGAGCGAGAGGGAGC
UN0754.1	MSTRG.10692.1::chr2L:16510809-16511809(+)	-	723	735	1.66e-07	0.571	CGTCACGATGACG
MA2303.1	MSTRG.6865.2::chr2R:13194609-13195609(+)	+	69	80	1.67e-07	0.0694	AAACAGCTGATT
MA2303.1	MSTRG.7465.1::chr2R:17585899-17586899(+)	+	223	234	1.67e-07	0.0694	aaacagcTGATT
MA2303.1	MSTRG.12064.49::chr3L:6256703-6257703(-)	+	598	609	1.67e-07	0.0694	aaacaGCTGATT
MA2303.1	MSTRG.2523.1::chrX:22556477-22557477(-)	-	603	614	1.67e-07	0.0694	AAACAGCTGATT
MA2303.1	MSTRG.13705.2::chr3L:19896476-19897476(+)	-	644	655	1.67e-07	0.0694	AAACAGCTGATT
MA2303.1	MSTRG.4852.27::chr3R:23214792-23215792(-)	+	696	707	1.67e-07	0.0694	AAACAGCTGATT
MA2303.1	MSTRG.4530.11::chr3R:20203803-20204803(+)	+	811	822	1.67e-07	0.0694	AAACAGCTGATT
MA2303.1	MSTRG.13802.1::chr3L:20140027-20141027(+)	+	825	836	1.67e-07	0.0694	aaaCAGCTGATT
MA2303.1	MSTRG.9817.32::chr2L:9895121-9896121(-)	-	820	831	1.67e-07	0.0694	AAACAGCTGATT
MA2303.1	MSTRG.8812.7::chr2L:2008845-2009845(+)	+	950	961	1.67e-07	0.0694	AAACAGCTGATT
MA2303.1	MSTRG.6872.2::chr2R:13219294-13220294(+)	-	943	954	1.67e-07	0.0694	AAACAGCTGATT
MA2303.1	MSTRG.12768.4::chr3L:11691648-11692648(-)	+	987	998	1.67e-07	0.0694	aaacagctgATT
MA0535.1	MSTRG.6955.1::chr2R:14798883-14799883(+)	+	116	130	1.68e-07	0.104	GCGGCGacggcgcag
MA1459.2	MSTRG.240.18::chrX:6868146-6869146(-)	+	153	163	1.68e-07	0.0713	CGGTCACACTG
MA1459.2	MSTRG.4815.7::chr3R:22725986-22726986(+)	+	418	428	1.68e-07	0.0713	CGGTCACACTG
MA1459.2	MSTRG.5956.81::chr2R:7532981-7533981(-)	+	484	494	1.68e-07	0.0713	CGGTCACACTG
MA1459.2	MSTRG.9405.6::chr2L:6479954-6480954(+)	+	596	606	1.68e-07	0.0713	CGGTCACACTG
MA1459.2	MSTRG.13249.17::chr3L:15565000-15566000(+)	+	776	786	1.68e-07	0.0713	CGGTCACACTG
MA1459.2	MSTRG.831.166::chrX:12897381-12898381(-)	+	971	981	1.68e-07	0.0713	CGGTCACACTG
MA1459.2	MSTRG.8565.3::chr2L:418951-419951(+)	+	982	992	1.68e-07	0.0713	CGGTCACACTG
UN0772.1	MSTRG.9186.3::chr2L:4533533-4534533(+)	+	783	793	1.68e-07	0.497	CCCACCTGTTG
UN0762.1	MSTRG.12572.3::chr3L:10563110-10564110(-)	+	8	18	1.68e-07	0.461	GCACGTGCCAA
MA1459.2	MSTRG.7159.2::chr2R:14216452-14217452(+)	-	173	183	1.68e-07	0.0713	CGGTCACACTG
MA1459.2	MSTRG.2645.1::chr3R:5393335-5394335(-)	-	376	386	1.68e-07	0.0713	CGGTCACACTG
MA1459.2	MSTRG.532.26::chrX:9108575-9109575(+)	-	517	527	1.68e-07	0.0713	CGGTCACACTG
MA1459.2	MSTRG.8569.7::chr2L:472707-473707(-)	-	680	690	1.68e-07	0.0713	CGGTCACACTG
MA1459.2	MSTRG.7965.1::chr2R:21143021-21144021(-)	-	708	718	1.68e-07	0.0713	CGGTCACACTG
MA1459.2	MSTRG.1507.1::chrX:16610375-16611375(-)	-	724	734	1.68e-07	0.0713	CGGTCACACTG
MA1459.2	MSTRG.11537.1::chr3L:1329822-1330822(-)	-	832	842	1.68e-07	0.0713	CGGTCACACTG
MA1459.2	MSTRG.3233.9::chr3R:8715292-8716292(+)	-	893	903	1.68e-07	0.0713	CGGTCACACTG
MA1459.2	MSTRG.8324.8::chr2R:23702406-23703406(-)	-	902	912	1.68e-07	0.0713	CGGTCACACTG
MA1459.2	MSTRG.586.1::chrX:9673932-9674932(+)	-	908	918	1.68e-07	0.0713	CGGTCACACTG
MA1459.2	MSTRG.13802.1::chr3L:20140027-20141027(+)	-	952	962	1.68e-07	0.0713	CGGTCACACTG
UN0762.1	MSTRG.3074.2::chr3R:7274358-7275358(-)	-	805	815	1.68e-07	0.461	GCACGTGCCAA
MA2270.1	MSTRG.11741.1::chr3L:2980819-2981819(-)	-	262	272	1.68e-07	0.256	GCAACAGGTGG
MA2270.1	MSTRG.8889.16::chr2L:2571649-2572649(-)	+	293	303	1.68e-07	0.256	GCAACAGGTGG
MA2270.1	MSTRG.1041.13::chrX:2551205-2552205(+)	-	526	536	1.68e-07	0.256	GCAACAGGTGG
MA2270.1	MSTRG.6822.1::chr2R:13579161-13580161(+)	-	816	826	1.68e-07	0.256	GCAACAGGTGG
MA2270.1	MSTRG.5588.5::chr3R:29914372-29915372(-)	-	886	896	1.68e-07	0.256	GCAACAGGTGG
MA2205.1	MSTRG.13812.1::chr3L:20210616-20211616(+)	+	105	116	1.68e-07	0.554	TGCATCCCTGGT
MA2313.1	MSTRG.9784.12::chr2L:9494473-9495473(+)	+	337	348	1.69e-07	0.214	CGTTACGTTACG
MA2313.1	MSTRG.7986.1::chr2R:21234157-21235157(+)	+	587	598	1.69e-07	0.214	CGTTACGTTACG
MA0085.1	MSTRG.1428.4::chrX:14718031-14719031(+)	-	630	645	1.69e-07	0.641	GTGTGGGAACCGATCG
UN0108.1	MSTRG.13470.1::chr3L:17606491-17607491(+)	-	421	437	1.69e-07	0.00647	AGAGAGAGAGAGAGAGG
UN0108.1	MSTRG.121.8::chrX:5818051-5819051(+)	-	622	638	1.69e-07	0.00647	AGAGAGAGAGAGAGAGG
UN0108.1	MSTRG.5646.37::chr3R:30281192-30282192(+)	-	900	916	1.69e-07	0.00647	AGAGAGAGAGAGAGAGG
UN0108.1	MSTRG.10955.2::chr2L:18844183-18845183(+)	-	932	948	1.69e-07	0.00647	AGAGAGAGAGAGAGAGG
UN0108.1	MSTRG.5647.1::chr3R:30281668-30282668(-)	+	561	577	1.69e-07	0.00647	agagagagagagagagg
UN0798.1	MSTRG.12021.1::chr3L:5747470-5748470(-)	-	108	121	1.7e-07	0.0168	TTTTTTTCAGTGTA
MA2280.1	MSTRG.10645.14::chr2L:5286669-5287669(+)	+	131	141	1.7e-07	0.0204	GCCCCGCCCAC
MA2280.1	MSTRG.9197.33::chr2L:5058676-5059676(-)	+	169	179	1.7e-07	0.0204	GCCCCGCCCAC
MA2280.1	MSTRG.6980.1::chr2R:14965479-14966479(-)	+	343	353	1.7e-07	0.0204	GCCCCGCCCAC
MA2280.1	MSTRG.9576.1::chr2L:7922545-7923545(+)	+	406	416	1.7e-07	0.0204	GCCCCGCCCAC
MA2280.1	MSTRG.6486.5::chr2R:5222548-5223548(-)	+	449	459	1.7e-07	0.0204	gccccgcccac
MA2280.1	MSTRG.6418.1::chr2R:3325559-3326559(+)	-	512	522	1.7e-07	0.0204	GCCCCGCCCAC
MA2280.1	MSTRG.2096.1::chrX:21337925-21338925(+)	+	566	576	1.7e-07	0.0204	GCCCCGCCCAC
MA2280.1	MSTRG.6502.1::chr2R:5356252-5357252(+)	+	599	609	1.7e-07	0.0204	gccccgcccac
MA2280.1	MSTRG.8240.4::chr2R:23151755-23152755(+)	-	591	601	1.7e-07	0.0204	GCCCCGCCCAC
MA2280.1	MSTRG.5882.21::chr2R:6609486-6610486(+)	+	719	729	1.7e-07	0.0204	gccccgcccac
MA2280.1	MSTRG.2118.20::chrX:21558049-21559049(-)	+	978	988	1.7e-07	0.0204	GCCCCGCCCAC
MA2280.1	MSTRG.3009.2::chr3R:6761684-6762684(+)	-	982	992	1.7e-07	0.0204	GCCCCGCCCAC
UN0108.1	MSTRG.672.102::chrX:11380087-11381087(+)	-	86	102	1.71e-07	0.00647	CGAGAGAGAGAGAGAGA
UN0108.1	MSTRG.6224.1::chr2R:9547392-9548392(+)	-	864	880	1.71e-07	0.00647	CGAGAGAGAGAGAGAGA
UN0777.1	MSTRG.11044.47::chr2L:21561496-21562496(+)	+	649	660	1.71e-07	0.522	gatgacgtcata
MA0533.1	MSTRG.13445.17::chr3L:17401405-17402405(-)	-	816	836	1.71e-07	0.0195	GCCGAAAAGTATGCTACCTCC
UN0108.1	MSTRG.5930.6::chr2R:7253601-7254601(+)	-	534	550	1.72e-07	0.00647	AGCGAGAGAGAGAGGGA
UN0108.1	MSTRG.766.1::chrX:12290620-12291620(-)	+	784	800	1.72e-07	0.00647	agcgagagagagaggga
MA0529.1	MSTRG.4821.18::chr3R:22749953-22750953(+)	+	638	652	1.73e-07	0.142	CTGAAACTATCGATA
MA0529.1	MSTRG.4821.8::chr3R:22749912-22750912(+)	+	679	693	1.73e-07	0.142	CTGAAACTATCGATA
MA1840.1	MSTRG.13055.1::chr3L:14234031-14235031(-)	-	826	838	1.73e-07	0.254	GCACCCGCATCTA
MA1700.1	MSTRG.3301.3::chr3R:10638323-10639323(+)	+	669	682	1.74e-07	0.0101	gagagagcgagcga
MA1700.1	MSTRG.8162.1::chr2R:22677630-22678630(+)	+	976	989	1.74e-07	0.0101	gagagagcgagcga
MA0531.1	MSTRG.8008.1::chr2R:21507186-21508186(-)	+	605	619	1.75e-07	0.0603	CTGATAGATGGCGCC
MA0533.1	MSTRG.5495.1::chr3R:28771331-28772331(-)	+	747	767	1.75e-07	0.0197	GCACAAAAGTAGACTACAAAA
MA1841.1	MSTRG.10362.5::chr2L:13745957-13746957(+)	-	570	587	1.78e-07	0.673	CCTCTCCCCGGGGACCAC
UN0108.2	MSTRG.13524.1::chr3L:18077551-18078551(-)	-	68	80	1.78e-07	0.0191	CAGAGCGAGACGG
UN0108.2	MSTRG.5832.8::chr2R:6711407-6712407(+)	-	937	949	1.78e-07	0.0191	CAGAGCGAGACGG
MA0533.1	MSTRG.6578.1::chr2R:10990678-10991678(+)	-	713	733	1.78e-07	0.0197	GCCCGAAAGTATGCAACCGGC
MA0535.1	MSTRG.9576.1::chr2L:7922545-7923545(+)	-	924	938	1.8e-07	0.104	CAGACGCCGCCACCG
MA1700.1	MSTRG.1619.2::chrX:15834623-15835623(+)	+	106	119	1.8e-07	0.0101	GAgcgagggagaga
UN0108.1	MSTRG.8314.47::chr2R:23666144-23667144(+)	-	787	803	1.81e-07	0.00669	CCAGAGCGAGAGAGAGA
MA0205.2	MSTRG.13936.1::chr3L:21224958-21225958(-)	+	103	114	1.81e-07	0.0167	gaaagagagagg
MA0205.2	MSTRG.774.1::chrX:12470771-12471771(-)	+	205	216	1.81e-07	0.0167	GAAAGAGAGAGG
MA0205.2	MSTRG.7169.12::chr2R:14361684-14362684(-)	-	807	818	1.81e-07	0.0167	GAAAGAGAGAGG
MA0249.1	MSTRG.6383.21::chr2R:1555964-1556964(+)	-	333	344	1.81e-07	0.433	CCGCATATGTTG
MA0249.1	MSTRG.6411.20::chr2R:2981351-2982351(+)	+	603	614	1.81e-07	0.433	ccgcatatgttg
MA0010.1	MSTRG.2486.1::chrY:3628762-3629762(-)	+	68	81	1.82e-07	0.185	GTAATagacaaaat
MA1457.1	MSTRG.9829.4::chr2L:9947714-9948714(-)	-	732	744	1.83e-07	0.197	AAAACCAGTTTTT
MA0533.1	MSTRG.275.21::chrX:7292558-7293558(-)	+	245	265	1.84e-07	0.0201	CCAAGAAAGTATGCAGTACTT
MA2204.1	MSTRG.4324.8::chr3R:18360982-18361982(-)	-	355	367	1.84e-07	0.0411	CCAACAACAAACC
MA0532.1	MSTRG.10649.1::chr2L:5258933-5259933(-)	-	737	751	1.85e-07	0.216	CGCATTTCTCGGAAA
MA0022.1	MSTRG.9226.1::chr2L:5497346-5498346(-)	+	227	238	1.85e-07	0.234	CGggtttttccc
MA0022.1	MSTRG.8096.15::chr2R:22301773-22302773(-)	-	315	326	1.85e-07	0.234	CGGGTTTTTCCG
MA0022.1	MSTRG.2631.1::chr3R:5286414-5287414(+)	-	693	704	1.85e-07	0.234	CGGGTTTTTCCG
MA0022.1	MSTRG.3607.1::chr3R:12268550-12269550(-)	+	966	977	1.85e-07	0.234	CGGGTTTTTCCC
UN0782.1	MSTRG.5585.1::chr3R:29892618-29893618(-)	+	407	418	1.85e-07	0.148	TATGCAAATGAG
UN0782.1	MSTRG.9840.1::chr2L:9971022-9972022(+)	+	484	495	1.85e-07	0.148	tatgcaaatgag
UN0782.1	MSTRG.13219.1::chr3L:16359225-16360225(+)	+	922	933	1.85e-07	0.148	TATGCAAATGAG
UN0782.1	MSTRG.7908.1::chr2R:20691048-20692048(+)	+	936	947	1.85e-07	0.148	TATGCAAATGAG
MA0197.2	MSTRG.5585.1::chr3R:29892618-29893618(-)	+	407	418	1.85e-07	0.147	TATGCAAATGAG
MA0197.2	MSTRG.9840.1::chr2L:9971022-9972022(+)	+	484	495	1.85e-07	0.147	tatgcaaatgag
MA0197.2	MSTRG.13219.1::chr3L:16359225-16360225(+)	+	922	933	1.85e-07	0.147	TATGCAAATGAG
MA0197.2	MSTRG.7908.1::chr2R:20691048-20692048(+)	+	936	947	1.85e-07	0.147	TATGCAAATGAG
UN0782.1	MSTRG.7094.1::chr2R:16435173-16436173(+)	-	783	794	1.85e-07	0.148	TATGCAAATGAG
UN0782.1	MSTRG.6584.1::chr2R:11204627-11205627(-)	-	842	853	1.85e-07	0.148	TATGCAAATGAG
MA0197.2	MSTRG.7094.1::chr2R:16435173-16436173(+)	-	783	794	1.85e-07	0.147	TATGCAAATGAG
MA0197.2	MSTRG.6584.1::chr2R:11204627-11205627(-)	-	842	853	1.85e-07	0.147	TATGCAAATGAG
MA1700.1	MSTRG.3959.9::chr3R:15312806-15313806(+)	-	705	718	1.86e-07	0.0101	GGGCGAGCGAGCGA
UN0108.1	MSTRG.429.1::chrX:8193191-8194191(-)	+	891	907	1.88e-07	0.00669	TGGGAACGAGACGGCGA
UN0108.2	MSTRG.13470.1::chr3L:17606491-17607491(+)	-	420	432	1.88e-07	0.0191	GAGAGAGAGAGGG
UN0108.2	MSTRG.8113.4::chr2R:22403182-22404182(+)	-	449	461	1.88e-07	0.0191	GAGAGAGAGAGGG
UN0108.2	MSTRG.13566.17::chr3L:18640395-18641395(+)	-	462	474	1.88e-07	0.0191	GAGAGAGAGAGGG
UN0108.2	MSTRG.5930.6::chr2R:7253601-7254601(+)	-	535	547	1.88e-07	0.0191	GAGAGAGAGAGGG
UN0108.2	MSTRG.121.8::chrX:5818051-5819051(+)	-	621	633	1.88e-07	0.0191	GAGAGAGAGAGGG
UN0108.2	MSTRG.8314.47::chr2R:23666144-23667144(+)	-	782	794	1.88e-07	0.0191	GAGAGAGAGAGGG
UN0108.2	MSTRG.8623.11::chr2L:868355-869355(-)	-	916	928	1.88e-07	0.0191	GAGAGAGAGAGGG
